# Supplementary material for: Exploring semantic deep learning for building reliable and reusable one health knowledge from PubMed systematic reviews and veterinary clinical notes
Source: J Biomed Semantics. 2019 Nov 12;10(Suppl 1):22. doi: 10.1186/s13326-019-0212-6 (PMC6849172; doi:10.1186/s13326-019-0212-6)
Supplement: Supplementary file 1 — Additional file 1. This file contains 880 term pairs (target term, candidate term) obtained from the two datasets for 11 medical conditions: the worksheet “VetCN” with the 440 term pairs using CBOW and Skip-gram with the VetCN dataset; and the worksheet “PMSB” with the 440 term pairs using CBOW and Skip-gram with the PMSB dataset. Within the worksheet “VetCN” and “PMSB” appear the UMLS CUIs assigned to the candidate terms (n-grams). The worksheet “SF to LF” has the 63 long forms for 80 short forms (including variants of the short forms) within the candidate terms (n-grams). The worksheet “MetaMap performance” contains the number of TP, FP, and FN obtained and used to calculate precision, recall, and F measure for MetaMap in Experiment 1 (EXP-1) and Experiment 2 (EXP-2). [file 13326_2019_212_MOESM1_ESM.xls]

## Sheet: VetCN
Dataset	Model	Target term (n-gram)	Rank	Candidate term (n-gram)	Cosine value	UMLS CUI focus concept of Candidate term	EXP-1	SF or WS	Short Form	Candidate term (n-gram) expanded	EXP-2
VetCN	CBOW	glaucoma	1	lens	0.528722	C0023317	MM				MM
VetCN	CBOW	glaucoma	2	uveitis	0.523009	C0042164	MM				MM
VetCN	CBOW	glaucoma	3	cataract	0.510806	C0086543	SM				SM
VetCN	CBOW	glaucoma	4	lens_luxation	0.488808	C1827700	MM				MM
VetCN	CBOW	glaucoma	5	retinal_detachment	0.462419	C0035305	MM				MM
VetCN	CBOW	glaucoma	6	iop	0.460300	C0021888	IM	SF	iop	intraocular pressure	MM
VetCN	CBOW	glaucoma	7	enucleation	0.456460	C0014392	MM				MM
VetCN	CBOW	glaucoma	8	trusopt	0.449346	C0592218	SM				SM
VetCN	CBOW	glaucoma	9	retinal	0.444172	C0035298	SM				SM
VetCN	CBOW	glaucoma	10	tonopen	0.443899	C0183969	NM				NM
VetCN	CBOW	glaucoma	11	menace_positive	0.437106	C0042789	IM				IM
VetCN	CBOW	glaucoma	12	pupil	0.435134	C0034121	MM				MM
VetCN	CBOW	glaucoma	13	hyphaema	0.429413	C0020581	SM				SM
VetCN	CBOW	glaucoma	14	14mmhg	0.429348	C0242485	NM	SF-NU	measurement	measurement	SM
VetCN	CBOW	glaucoma	15	vision	0.426852	C0042789	MM				MM
VetCN	CBOW	glaucoma	16	6mmhg	0.423708	C0242485	NM	SF-NU	measurement	measurement	SM
VetCN	CBOW	glaucoma	17	18mmhg	0.423442	C0242485	NM	SF-NU	measurement	measurement	SM
VetCN	CBOW	glaucoma	18	tonometry	0.421254	C0040420	SM				SM
VetCN	CBOW	glaucoma	19	fundus	0.417472	C0016823	MM				MM
VetCN	CBOW	glaucoma	20	globe	0.415067	C0015392	MM				MM
VetCN	Skip-gram	glaucoma	1	uveitis	0.852534	C0042164	MM				MM
VetCN	Skip-gram	glaucoma	2	lens_luxation	0.822694	C1827700	MM				MM
VetCN	Skip-gram	glaucoma	3	lens	0.761880	C0023317	MM				MM
VetCN	Skip-gram	glaucoma	4	tonometer	0.741576	C0183969	SM				SM
VetCN	Skip-gram	glaucoma	5	enucleation	0.731630	C0014392	MM				MM
VetCN	Skip-gram	glaucoma	6	14mmhg	0.730680	C0242485	NM	SF-NU	measurement	measurement	SM
VetCN	Skip-gram	glaucoma	7	tonopen	0.729656	C0183969	NM				NM
VetCN	Skip-gram	glaucoma	8	latanoprost	0.725675	C0090306	SM				SM
VetCN	Skip-gram	glaucoma	9	13mmhg	0.724591	C0242485	NM	SF-NU	measurement	measurement	SM
VetCN	Skip-gram	glaucoma	10	cataract	0.724528	C0086543	SM				SM
VetCN	Skip-gram	glaucoma	11	intraocular_pressure	0.723278	C0021888	MM				MM
VetCN	Skip-gram	glaucoma	12	phaco	0.721830	C0282545	NM	SF-NF	phaco	phacoemulsification	MM
VetCN	Skip-gram	glaucoma	13	retinal_detachments	0.721570	C0035305	SM				SM
VetCN	Skip-gram	glaucoma	14	iops	0.719533	C0021888	NM	SF-NF	iops	intraocular pressure	MM
VetCN	Skip-gram	glaucoma	15	lens_removal	0.718318	C0197689	MM				MM
VetCN	Skip-gram	glaucoma	16	lens_removal_surgery	0.714120	C0197689	MM				MM
VetCN	Skip-gram	glaucoma	17	darkened_iris	0.713098	C0022077	MM				MM
VetCN	Skip-gram	glaucoma	18	lens_luxated	0.712250	C1827700	IM				IM
VetCN	Skip-gram	glaucoma	19	total_mature_cortical_cataract	0.711697	C0271160|C3665439	MM				MM
VetCN	Skip-gram	glaucoma	20	glaucoma_secondary_to	0.710028	C0017601	MM				MM
VetCN	CBOW	ckd	1	renal_disease	0.682350	C0022658	SM				SM
VetCN	CBOW	ckd	2	kidney_disease	0.579107	C0022658	SM				SM
VetCN	CBOW	ckd	3	crf	0.563357	C0022661	NM	SF	crf	chronic renal failure	MM
VetCN	CBOW	ckd	4	renal	0.550662	C0022646	SM				SM
VetCN	CBOW	ckd	5	hypert4	0.548882	C0020550	NM	SF	hypert4	hyperthyroidism	SM
VetCN	CBOW	ckd	6	liver_disease	0.527064	C0023895	SM				SM
VetCN	CBOW	ckd	7	hyperthyroidism	0.503178	C0020550	SM				SM
VetCN	CBOW	ckd	8	renal_dz	0.483334	C0022658	IM	SF	dz	renal_disease	SM
VetCN	CBOW	ckd	9	hypert	0.472970	C0020550	NM	SF-NF	hypert	hyperthyroidism	SM
VetCN	CBOW	ckd	10	hyperthyroid	0.472242	C0020550	SM				SM
VetCN	CBOW	ckd	11	hypertension	0.448208	C0020538	MM				MM
VetCN	CBOW	ckd	12	dm	0.440858	C0011849	IM	SF	dm	diabetes mellitus	SM
VetCN	CBOW	ckd	13	hyper_t4	0.438017	C0020550	IM	SF	hyper_t4	hyperthyroidism	SM
VetCN	CBOW	ckd	14	hypertensive	0.436808	C0857121	SM				SM
VetCN	CBOW	ckd	15	azotaemia	0.434088	C0242528	MM				MM
VetCN	CBOW	ckd	16	renal_failure	0.433994	C0035078	MM				MM
VetCN	CBOW	ckd	17	kidney_dz	0.425443	C0022658	IM	SF	dz	kidney_disease	SM
VetCN	CBOW	ckd	18	proteinuria	0.414478	C0033687	MM				MM
VetCN	CBOW	ckd	19	hyper_t	0.406123	C0020550	IM	SF	hyper_t	hyperthyroidism	SM
VetCN	CBOW	ckd	20	pronefra	0.389888	C0717542	NM				NM
VetCN	Skip-gram	ckd	1	renal_disease	0.850252	C0022658	SM				SM
VetCN	Skip-gram	ckd	2	crf	0.797872	C0022661	NM	SF	crf	chronic renal failure	MM
VetCN	Skip-gram	ckd	3	kidney_disease	0.781302	C0022658	SM				SM
VetCN	Skip-gram	ckd	4	hypert4	0.776512	C0020550	NM	SF	hypert4	hyperthyroidism	SM
VetCN	Skip-gram	ckd	5	hyperthyroidism	0.775465	C0020550	SM				SM
VetCN	Skip-gram	ckd	6	hyperthyroid	0.773792	C0020550	SM				SM
VetCN	Skip-gram	ckd	7	hypert	0.754377	C0020550	NM	SF-NF	hypert	hyperthyroidism	SM
VetCN	Skip-gram	ckd	8	renal	0.752600	C0022646	SM				SM
VetCN	Skip-gram	ckd	9	liver_disease	0.727242	C0023895	SM				SM
VetCN	Skip-gram	ckd	10	renal_dz	0.721385	C0022658	IM	SF	dz	renal_disease	SM
VetCN	Skip-gram	ckd	11	kidney_dz	0.707043	C0022658	IM	SF	dz	kidney_disease	SM
VetCN	Skip-gram	ckd	12	renal_failure	0.691175	C0035078	MM				MM
VetCN	Skip-gram	ckd	13	chronic_renal_failure	0.688394	C0022661	MM				MM
VetCN	Skip-gram	ckd	14	hyper_t4	0.679495	C0020550	IM	SF	hyper_t4	hyperthyroidism	SM
VetCN	Skip-gram	ckd	15	hyperthy	0.674678	C0020550	NM	SF-NF	hyperthy	hyperthyroidism	SM
VetCN	Skip-gram	ckd	16	hypertension	0.674678	C0020538	MM				MM
VetCN	Skip-gram	ckd	17	dm	0.671787	C0011849	IM	SF	dm	diabetes mellitus	SM
VetCN	Skip-gram	ckd	18	hypert4_etc	0.664972	C0020550	IM	SF	hypert4	hyperthyroidism_etc	MM
VetCN	Skip-gram	ckd	19	thyroid_disease	0.661811	C0040128	SM				SM
VetCN	Skip-gram	ckd	20	hyper_t	0.660028	C0020550	IM	SF	hyper_t	hyperthyroidism	SM
VetCN	CBOW	osteoarthritis	1	arthritis	0.553937	C0003864	SM				SM
VetCN	CBOW	osteoarthritis	2	oa	0.538884	C0029408	MM	SF	oa	osteoarthritis	SM
VetCN	CBOW	osteoarthritis	3	joint_supplements	0.437390	C0242295	MM				MM
VetCN	CBOW	osteoarthritis	4	nsaids_long_term	0.430145	C0003211	MM	SF-NF	nsaids	nonsteroidal anti-inflammatory drug_long_term	MM
VetCN	CBOW	osteoarthritis	5	very_stiff	0.419010	C0221170	MM				MM
VetCN	CBOW	osteoarthritis	6	likely_oa	0.417193	C0029408	MM	SF	oa	likely_osteoarthritis	MM
VetCN	CBOW	osteoarthritis	7	djd	0.410683	C0029408	SM	SF	djd	degenerative joint disease	SM
VetCN	CBOW	osteoarthritis	8	stiffness	0.407327	C0427008	SM				SM
VetCN	CBOW	osteoarthritis	9	tarsi	0.398413	C0003086	MM				MM
VetCN	CBOW	osteoarthritis	10	consider_joint_supplements	0.396467	C0242295	MM				MM
VetCN	CBOW	osteoarthritis	11	spondylosis	0.393391	C0038019	SM				SM
VetCN	CBOW	osteoarthritis	12	joint_supplement	0.392410	C0242295	MM				MM
VetCN	CBOW	osteoarthritis	13	hip_dysplasia	0.391910	C0019555	MM				MM
VetCN	CBOW	osteoarthritis	14	hips	0.391788	C0019552	SM				SM
VetCN	CBOW	osteoarthritis	15	stiff	0.390607	C0221170	SM				SM
VetCN	CBOW	osteoarthritis	16	degenerative_joint_disease	0.388712	C0029408	SM				SM
VetCN	CBOW	osteoarthritis	17	2nd_laser_tx	0.386587	C1955835	IM	SF-I	tx	2nd_laser_treatment|||2nd_laser_therapy	MM
VetCN	CBOW	osteoarthritis	18	suspect_osteoarthritis	0.385112	C0029408	MM				MM
VetCN	CBOW	osteoarthritis	19	yumove	0.383716	C0017718	NM				NM
VetCN	CBOW	osteoarthritis	20	suspect_oa	0.383576	C0029408	MM	SF	oa	suspect_osteoarthritis	MM
VetCN	Skip-gram	osteoarthritis	1	oa	0.711135	C0029408	MM	SF	oa	osteoarthritis	SM
VetCN	Skip-gram	osteoarthritis	2	suspect_osteoarthritis	0.709355	C0029408	MM				MM
VetCN	Skip-gram	osteoarthritis	3	possible_osteoarthritis	0.704747	C0029408	MM				MM
VetCN	Skip-gram	osteoarthritis	4	arthritis	0.687518	C0003864	SM				SM
VetCN	Skip-gram	osteoarthritis	5	likely_osteoarthritis	0.680487	C0029408	MM				MM
VetCN	Skip-gram	osteoarthritis	6	hip_dysplasia	0.679795	C0019555	MM				MM
VetCN	Skip-gram	osteoarthritis	7	hip_osteoarthritis	0.675678	C0029410	SM				SM
VetCN	Skip-gram	osteoarthritis	8	in_multiple_joints	0.672321	C0022417	MM				MM
VetCN	Skip-gram	osteoarthritis	9	most_joints	0.652141	C0022417	MM				MM
VetCN	Skip-gram	osteoarthritis	10	spondylosis	0.635782	C0038019	SM				SM
VetCN	Skip-gram	osteoarthritis	11	degenerative_joint_disease	0.632729	C0029408	SM				SM
VetCN	Skip-gram	osteoarthritis	12	osteoarthritis_changes	0.630250	C0029408	MM				MM
VetCN	Skip-gram	osteoarthritis	13	lumbosacral_stenosis	0.628904	C1299881	SM				SM
VetCN	Skip-gram	osteoarthritis	14	already_on_glucosamine	0.621029	C0017718	SM				SM
VetCN	Skip-gram	osteoarthritis	15	cranial_cruciate_ligament_rupture	0.618121	C0409312	SM				SM
VetCN	Skip-gram	osteoarthritis	16	discuss_managment_of	0.617751	C0376636	IM	WS			IM
VetCN	Skip-gram	osteoarthritis	17	exercise_modification	0.617576	C0015259	MM				MM
VetCN	Skip-gram	osteoarthritis	18	hip_displasia	0.617476	C0019555	IM	WS			IM
VetCN	Skip-gram	osteoarthritis	19	severe_osteoarthritis	0.616988	C0029408	MM				MM
VetCN	Skip-gram	osteoarthritis	20	ls_disease	0.614296	C1299881	IM	SF	ls	lumbosacral_disease	IM
VetCN	CBOW	asthma	1	feline_asthma	0.467395	C1260881	SM				SM
VetCN	CBOW	asthma	2	tracheal_collapse	0.447482	C3671954	SM				SM
VetCN	CBOW	asthma	3	bronchitis	0.445523	C0006277	SM				SM
VetCN	CBOW	asthma	4	pneumonia	0.423853	C0032285	SM				SM
VetCN	CBOW	asthma	5	urt	0.393214	C0458578	NM	SF	urt	upper respiratory tract	MM
VetCN	CBOW	asthma	6	pulmonary_fibrosis	0.392012	C0034069	SM				SM
VetCN	CBOW	asthma	7	tracheitis	0.391065	C0040584	MM				MM
VetCN	CBOW	asthma	8	wheezing	0.384401	C0043144	SM				SM
VetCN	CBOW	asthma	9	chronic_bronchitis	0.379501	C0008677	SM				SM
VetCN	CBOW	asthma	10	cough_/_retch	0.372468	C0010200|C0232602	MM				MM
VetCN	CBOW	asthma	11	rhinitis	0.368692	C0035455	SM				SM
VetCN	CBOW	asthma	12	inhaler	0.368120	C0021461	MM				MM
VetCN	CBOW	asthma	13	copd	0.365203	C0024117	MM	SF-NF	copd	chronic obstructive pulmonary disease	SM
VetCN	CBOW	asthma	14	laryngeal_paralysis	0.362826	C0086523	SM				SM
VetCN	CBOW	asthma	15	cardiac_disease	0.362596	C0018799	SM				SM
VetCN	CBOW	asthma	16	lung_disease	0.361262	C0024115	SM				SM
VetCN	CBOW	asthma	17	pulmonary	0.357735	C0024109	MM				MM
VetCN	CBOW	asthma	18	cough	0.355403	C0010200	MM				MM
VetCN	CBOW	asthma	19	wheezy	0.354851	C0043144	SM				SM
VetCN	CBOW	asthma	20	corvental	0.353495	C0039771	NM				NM
VetCN	Skip-gram	asthma	1	feline_asthma	0.764845	C1260881	SM				SM
VetCN	Skip-gram	asthma	2	bronchitis	0.757986	C0006277	SM				SM
VetCN	Skip-gram	asthma	3	copd	0.694188	C0024117	MM	SF-NF	copd	chronic obstructive pulmonary disease	SM
VetCN	Skip-gram	asthma	4	chronic_bronchitis	0.692939	C0008677	SM				SM
VetCN	Skip-gram	asthma	5	lrt	0.679946	C0458579	IM	SF	lrt	lower respiratory tract	MM
VetCN	Skip-gram	asthma	6	pneumonia	0.679375	C0032285	SM				SM
VetCN	Skip-gram	asthma	7	possible_asthma	0.674479	C0004096	MM				MM
VetCN	Skip-gram	asthma	8	urt	0.666728	C0458578	NM	SF	urt	upper respiratory tract	MM
VetCN	Skip-gram	asthma	9	asthma_?	0.655861	C0004096	MM				MM
VetCN	Skip-gram	asthma	10	tracheal_collapse	0.651434	C3671954	SM				SM
VetCN	Skip-gram	asthma	11	asthma_type	0.644125	C0004096	MM				MM
VetCN	Skip-gram	asthma	12	allergic_bronchitis	0.642321	C1260881	SM				SM
VetCN	Skip-gram	asthma	13	resp_disease	0.639540	C0035204	IM	SF-NF	resp	respiratory_disease	MM
VetCN	Skip-gram	asthma	14	could_be_asthma	0.636776	C0004096	MM				MM
VetCN	Skip-gram	asthma	15	lung_disease	0.635590	C0024115	SM				SM
VetCN	Skip-gram	asthma	16	lung_pathology	0.634913	C0748168	SM				SM
VetCN	Skip-gram	asthma	17	airway_disease	0.634273	C0699949	SM				SM
VetCN	Skip-gram	asthma	18	bronchopneumonia	0.633013	C0006285	SM				SM
VetCN	Skip-gram	asthma	19	wheezing	0.629367	C0043144	SM				SM
VetCN	Skip-gram	asthma	20	inhaler	0.628983	C0021461	MM				MM
VetCN	CBOW	epilepsy	1	seizures	0.588733	C0036572	SM				SM
VetCN	CBOW	epilepsy	2	idiopathic_epilepsy	0.568733	C0391957	SM				SM
VetCN	CBOW	epilepsy	3	seizure	0.548976	C0036572	MM				MM
VetCN	CBOW	epilepsy	4	fits	0.524890	C0036572	SM				SM
VetCN	CBOW	epilepsy	5	pexion	0.521555	C3886490	SM				SM
VetCN	CBOW	epilepsy	6	phenobarb	0.505806	C0031412	NM	SF-NF	phenobarb	phenobarbital	SM
VetCN	CBOW	epilepsy	7	pheno	0.483745	C0031412	SM	SF-NF	pheno	phenobarbital	SM
VetCN	CBOW	epilepsy	8	extracranial	0.480001	C0580586	SM				SM
VetCN	CBOW	epilepsy	9	extracranial_causes	0.476641	C0580586	MM				MM
VetCN	CBOW	epilepsy	10	epiphen	0.465670	C0031412	NM				NM
VetCN	CBOW	epilepsy	11	cluster_seizures	0.464629	C0036572	MM				MM
VetCN	CBOW	epilepsy	12	intracranial_causes	0.456620	C0524466	MM				MM
VetCN	CBOW	epilepsy	13	intracranial	0.453682	C0524466	SM				SM
VetCN	CBOW	epilepsy	14	epileptic	0.441478	C0014544	SM				SM
VetCN	CBOW	epilepsy	15	seizures_since	0.436875	C0036572	SM				SM
VetCN	CBOW	epilepsy	16	stroke	0.436399	C0038454	SM				SM
VetCN	CBOW	epilepsy	17	fitting	0.424015	C0036572	MM				MM
VetCN	CBOW	epilepsy	18	kbr	0.415462	C0071754	SM	SF	kbr	potassium bromide	SM
VetCN	CBOW	epilepsy	19	clusters	0.414639	C1704332	MM				MM
VetCN	CBOW	epilepsy	20	a_seizure	0.411897	C0036572	MM				MM
VetCN	Skip-gram	epilepsy	1	idiopathic_epilepsy	0.851061	C0391957	SM				SM
VetCN	Skip-gram	epilepsy	2	seizures	0.834919	C0036572	SM				SM
VetCN	Skip-gram	epilepsy	3	seizure	0.799089	C0036572	MM				MM
VetCN	Skip-gram	epilepsy	4	cluster_seizures	0.772862	C0036572	MM				MM
VetCN	Skip-gram	epilepsy	5	fits	0.769460	C0036572	SM				SM
VetCN	Skip-gram	epilepsy	6	rectal_diazepam	0.754973	C0360118	SM				SM
VetCN	Skip-gram	epilepsy	7	pexion	0.746884	C3886490	SM				SM
VetCN	Skip-gram	epilepsy	8	extracranial	0.746835	C0580586	SM				SM
VetCN	Skip-gram	epilepsy	9	extracranial_causes	0.736928	C0580586	MM				MM
VetCN	Skip-gram	epilepsy	10	clusters	0.729586	C1704332	MM				MM
VetCN	Skip-gram	epilepsy	11	intracranial	0.728206	C0524466	SM				SM
VetCN	Skip-gram	epilepsy	12	seizure_profile	0.718270	C0036572	MM				MM
VetCN	Skip-gram	epilepsy	13	seizure_activity	0.717858	C1148454	SM				SM
VetCN	Skip-gram	epilepsy	14	cluster	0.717626	C1704332	MM				MM
VetCN	Skip-gram	epilepsy	15	seizure_diary	0.710496	C0036572	MM				MM
VetCN	Skip-gram	epilepsy	16	epileptic	0.704939	C0014544	SM				SM
VetCN	Skip-gram	epilepsy	17	phenobarb	0.703539	C0031412	NM	SF-NF	phenobarb	phenobarbital	SM
VetCN	Skip-gram	epilepsy	18	partial_seizures	0.701753	C0751495	SM				SM
VetCN	Skip-gram	epilepsy	19	intracranial_causes	0.693983	C0524466	MM				MM
VetCN	Skip-gram	epilepsy	20	seizuring	0.692180	C0036572	NM				NM
VetCN	CBOW	heart_failure	1	chf	0.676438	C0018802	SM	SF	chf	congestive heart failure	SM
VetCN	CBOW	heart_failure	2	heart_disease	0.593381	C0018799	SM				SM
VetCN	CBOW	heart_failure	3	cardiac_disease	0.516645	C0018799	SM				SM
VetCN	CBOW	heart_failure	4	dcm	0.514743	C0007193	NM	SF	dcm	dilated cardiomyopathy	MM
VetCN	CBOW	heart_failure	5	hcm	0.509839	C0007194	IM	SF	hcm	hypertrophic cardiomyopathy	SM
VetCN	CBOW	heart_failure	6	ascites	0.495544	C0003962	SM				SM
VetCN	CBOW	heart_failure	7	congestive_heart_failure	0.475834	C0018802	SM				SM
VetCN	CBOW	heart_failure	8	pulmonary_oedema	0.469370	C0034063	SM				SM
VetCN	CBOW	heart_failure	9	pleural_effusion	0.464827	C0032227	MM				MM
VetCN	CBOW	heart_failure	10	heart_dz	0.456673	C0018799	IM	SF	dz	heart_disease	SM
VetCN	CBOW	heart_failure	11	cardiomyopathy	0.449661	C0878544	SM				SM
VetCN	CBOW	heart_failure	12	of_chf	0.434551	C0018802	SM	SF	chf	of_congestive heart failure	SM
VetCN	CBOW	heart_failure	13	cardiac_problem	0.424151	C0262402	SM				SM
VetCN	CBOW	heart_failure	14	discussed_heart_disease	0.420749	C0018799	MM				MM
VetCN	CBOW	heart_failure	15	pimobendan	0.418172	C0071071	SM				SM
VetCN	CBOW	heart_failure	16	echo	0.412160	C0013516	IM	SF-NF	echo	echocardiography	SM
VetCN	CBOW	heart_failure	17	heart_scan	0.410188	C2500064	MM				MM
VetCN	CBOW	heart_failure	18	heart_meds	0.406218	C0007220	IM	SF-NF	meds	heart_medications	IM
VetCN	CBOW	heart_failure	19	mvd	0.404209	C0026265	IM	SF	mvd	mitral valve disease	SM
VetCN	CBOW	heart_failure	20	cardiogenic	0.404096	C1749797	SM				SM
VetCN	Skip-gram	heart_failure	1	chf	0.864602	C0018802	SM	SF	chf	congestive heart failure	SM
VetCN	Skip-gram	heart_failure	2	heart_disease	0.817445	C0018799	SM				SM
VetCN	Skip-gram	heart_failure	3	cardiac_disease	0.786572	C0018799	SM				SM
VetCN	Skip-gram	heart_failure	4	pulmonary_oedema	0.756797	C0034063	SM				SM
VetCN	Skip-gram	heart_failure	5	congestive_heart_failure	0.745181	C0018802	SM				SM
VetCN	Skip-gram	heart_failure	6	dcm	0.744088	C0007193	NM	SF	dcm	dilated cardiomyopathy	MM
VetCN	Skip-gram	heart_failure	7	mvd	0.735435	C0026265	IM	SF	mvd	mitral valve disease	SM
VetCN	Skip-gram	heart_failure	8	pleural_effusion	0.726370	C0032227	MM				MM
VetCN	Skip-gram	heart_failure	9	hcm	0.715041	C0007194	IM	SF	hcm	hypertrophic cardiomyopathy	SM
VetCN	Skip-gram	heart_failure	10	of_chf	0.715032	C0018802	SM	SF	chf	of_congestive heart failure	SM
VetCN	Skip-gram	heart_failure	11	heart_condition	0.712296	C3842523	SM				SM
VetCN	Skip-gram	heart_failure	12	cardiomyopathy	0.710864	C0878544	SM				SM
VetCN	Skip-gram	heart_failure	13	likely_chf	0.709925	C0018802	MM	SF	chf	likely_congestive heart failure	MM
VetCN	Skip-gram	heart_failure	14	diuretics	0.709704	C0012798	SM				SM
VetCN	Skip-gram	heart_failure	15	cardiac_failure	0.706582	C0018801	MM				MM
VetCN	Skip-gram	heart_failure	16	signs_of_heart_failure	0.701234	C0018801	MM				MM
VetCN	Skip-gram	heart_failure	17	pimobendan	0.699722	C0071071	SM				SM
VetCN	Skip-gram	heart_failure	18	heart_dz	0.699572	C0018799	IM	SF	dz	heart_disease	SM
VetCN	Skip-gram	heart_failure	19	ascites	0.698424	C0003962	SM				SM
VetCN	Skip-gram	heart_failure	20	mitral_valve_disease	0.698002	C0026265	SM				SM
VetCN	CBOW	anaemia	1	anaemic	0.465528	C0857322	SM				SM
VetCN	CBOW	anaemia	2	neutrophilia	0.445320	C0151683	MM				MM
VetCN	CBOW	anaemia	3	imha	0.441748	C0002880	NM	SF-NF	imha	immune-mediated hemolytic anemia	SM
VetCN	CBOW	anaemia	4	anemia	0.437765	C0002871	MM				MM
VetCN	CBOW	anaemia	5	bloods_show	0.425362	C0005767	IM				IM
VetCN	CBOW	anaemia	6	pcv	0.409501	C0018935	IM	SF	pcv	packed-cell volumes	MM
VetCN	CBOW	anaemia	7	elevated_urea	0.406565	C0041942	MM				MM
VetCN	CBOW	anaemia	8	liver_dz	0.401842	C0023895	IM	SF	dz	liver_disease	SM
VetCN	CBOW	anaemia	9	granulocytosis	0.397941	C0151683	MM				MM
VetCN	CBOW	anaemia	10	hepatopathy	0.393314	C0023895	SM				SM
VetCN	CBOW	anaemia	11	hct	0.387802	C0018935	MM	SF	hct	hematocrit	MM
VetCN	CBOW	anaemia	12	monocytosis	0.381508	C0085702	SM				SM
VetCN	CBOW	anaemia	13	blood_interpretation_:	0.379875	C0005767	MM				MM
VetCN	CBOW	anaemia	14	blood_results	0.378642	C0005767	MM				MM
VetCN	CBOW	anaemia	15	low_albumin	0.378486	C0860864	SM				SM
VetCN	CBOW	anaemia	16	mild_anaemia	0.377899	C1858586	SM				SM
VetCN	CBOW	anaemia	17	haematology	0.376796	C0200627	MM				MM
VetCN	CBOW	anaemia	18	wbc_high	0.374911	C0023516	MM	SF	wbc	white blood cell_high	MM
VetCN	CBOW	anaemia	19	liver_failure	0.374870	C0085605	SM				SM
VetCN	CBOW	anaemia	20	low_platelets	0.373440	C0392386	SM				SM
VetCN	Skip-gram	anaemia	1	imha	0.725159	C0002880	NM	SF-NF	imha	immune-mediated hemolytic anemia	SM
VetCN	Skip-gram	anaemia	2	mild_anaemia	0.723311	C1858586	SM				SM
VetCN	Skip-gram	anaemia	3	haemolysis	0.719840	C2945560	MM				MM
VetCN	Skip-gram	anaemia	4	neutrophilia	0.716498	C0151683	MM				MM
VetCN	Skip-gram	anaemia	5	of_chronic_disease	0.713794	C0008679	SM				SM
VetCN	Skip-gram	anaemia	6	anaemic	0.711510	C0857322	SM				SM
VetCN	Skip-gram	anaemia	7	anemia	0.704422	C0002871	MM				MM
VetCN	Skip-gram	anaemia	8	low_platelets	0.699164	C0392386	SM				SM
VetCN	Skip-gram	anaemia	9	hypoalbuminaemia	0.697988	C3665623	MM				MM
VetCN	Skip-gram	anaemia	10	non-regenerative	0.694321	C0034963	MM				MM
VetCN	Skip-gram	anaemia	11	low_albumin	0.686985	C0860864	SM				SM
VetCN	Skip-gram	anaemia	12	bloods_show	0.675894	C0005767	IM				IM
VetCN	Skip-gram	anaemia	13	non-regenerative_anaemia	0.674329	C0553669	SM				SM
VetCN	Skip-gram	anaemia	14	regenerative	0.670851	C0034963	SM				SM
VetCN	Skip-gram	anaemia	15	hypochromic	0.670455	C0333912	SM				SM
VetCN	Skip-gram	anaemia	16	primary_liver_disease	0.668865	C0023895	MM				MM
VetCN	Skip-gram	anaemia	17	raised_wbc	0.664683	C0023516	MM	SF	wbc	raised_white blood cell	MM
VetCN	Skip-gram	anaemia	18	leukocytosis	0.664565	C0750426	MM				MM
VetCN	Skip-gram	anaemia	19	haematology	0.662843	C0200627	MM				MM
VetCN	Skip-gram	anaemia	20	hypoproteinaemia	0.662601	C0020639	SM				SM
VetCN	CBOW	arthritis	1	oa	0.581358	C0029408	MM	SF	oa	osteoarthritis	SM
VetCN	CBOW	arthritis	2	osteoarthritis	0.553937	C0029408	SM				SM
VetCN	CBOW	arthritis	3	stiff	0.527818	C0221170	SM				SM
VetCN	CBOW	arthritis	4	suspect_oa	0.499193	C0029408	MM	SF	oa	suspect_osteoarthritis	MM
VetCN	CBOW	arthritis	5	arthritic	0.497742	C0003864	NM				NM
VetCN	CBOW	arthritis	6	yumove	0.491987	C0017718	NM				NM
VetCN	CBOW	arthritis	7	joint_supplements	0.489901	C0242295	MM				MM
VetCN	CBOW	arthritis	8	stiffness	0.486288	C0427008	SM				SM
VetCN	CBOW	arthritis	9	on_yumove	0.471207	C0017718	NM				NM
VetCN	CBOW	arthritis	10	glucosamine	0.467920	C0017718	SM				SM
VetCN	CBOW	arthritis	11	artritis	0.465150	C0003864	NM	WS			NM
VetCN	CBOW	arthritis	12	suspect_arthritis	0.461968	C0003864	MM				MM
VetCN	CBOW	arthritis	13	discussed_joint_supplements	0.460182	C0242295	MM				MM
VetCN	CBOW	arthritis	14	likely_oa	0.459782	C0029408	MM	SF	oa	likely_osteoarthritis	MM
VetCN	CBOW	arthritis	15	getting_stiff	0.447492	C0221170	SM				SM
VetCN	CBOW	arthritis	16	djd	0.436874	C0029408	SM	SF	djd	degenerative joint disease	SM
VetCN	CBOW	arthritis	17	joint_supps	0.433941	C0242295	IM	SF-NF	supps	joint_supplements	MM
VetCN	CBOW	arthritis	18	nsaid_trial	0.427747	C0003211	MM	SF-NF	nsaid	nonsteroidal anti-inflammatory drug_trial	MM
VetCN	CBOW	arthritis	19	try_yumove	0.424505	C0017718	NM				NM
VetCN	CBOW	arthritis	20	supplements	0.422340	C0242295	MM				MM
VetCN	Skip-gram	arthritis	1	oa	0.812256	C0029408	MM	SF	oa	osteoarthritis	SM
VetCN	Skip-gram	arthritis	2	arthritic	0.743217	C0003864	NM				NM
VetCN	Skip-gram	arthritis	3	suspect_arthritis	0.713817	C0003864	MM				MM
VetCN	Skip-gram	arthritis	4	most_likely_oa	0.707181	C0029408	MM	SF	oa	most_likely_osteoarthritis	MM
VetCN	Skip-gram	arthritis	5	likely_arthritis	0.706243	C0003864	MM				MM
VetCN	Skip-gram	arthritis	6	likely_oa	0.694954	C0029408	MM	SF	oa	likely_osteoarthritis	MM
VetCN	Skip-gram	arthritis	7	hip_dysplasia	0.693606	C0019555	MM				MM
VetCN	Skip-gram	arthritis	8	osteoarthritis	0.687519	C0029408	SM				SM
VetCN	Skip-gram	arthritis	9	arthritic_changes	0.687417	C0741221	SM				SM
VetCN	Skip-gram	arthritis	10	most_joints	0.687093	C0022417	MM				MM
VetCN	Skip-gram	arthritis	11	most_likely_arthritis	0.683922	C0003864	MM				MM
VetCN	Skip-gram	arthritis	12	elbow_arthritis	0.683816	C0409212	SM				SM
VetCN	Skip-gram	arthritis	13	already_on_glucosamine	0.683717	C0017718	SM				SM
VetCN	Skip-gram	arthritis	14	joint_supplements	0.674999	C0242295	MM				MM
VetCN	Skip-gram	arthritis	15	oa-	0.674442	C0029408	MM	SF	oa-	osteoarthritis	SM
VetCN	Skip-gram	arthritis	16	suspect_oa	0.673452	C0029408	MM	SF	oa	suspect_osteoarthritis	MM
VetCN	Skip-gram	arthritis	17	stiffness	0.671536	C0427008	SM				SM
VetCN	Skip-gram	arthritis	18	chronic_oa	0.671318	C0263778	IM	SF	oa	chronic_osteoarthritis	SM
VetCN	Skip-gram	arthritis	19	likely_osteoarthritis	0.669988	C0029408	MM				MM
VetCN	Skip-gram	arthritis	20	athritis	0.667760	C0003864	NM	WS			NM
VetCN	CBOW	diabetes	1	dm	0.665249	C0011849	IM	SF	dm	diabetes mellitus	SM
VetCN	CBOW	diabetes	2	cushings	0.528981	C0010481	NM				NM
VetCN	CBOW	diabetes	3	diabetes_mellitus	0.526663	C0011849	SM				SM
VetCN	CBOW	diabetes	4	diabetic	0.502088	C0241863	SM				SM
VetCN	CBOW	diabetes	5	hypert4	0.484928	C0020550	NM	SF	hypert4	hyperthyroidism	SM
VetCN	CBOW	diabetes	6	hyperthyroid	0.446422	C0020550	SM				SM
VetCN	CBOW	diabetes	7	renal_dz	0.444643	C0022658	IM	SF	dz	renal_disease	SM
VetCN	CBOW	diabetes	8	fructosamine	0.441658	C0060765	SM				SM
VetCN	CBOW	diabetes	9	renal_disease	0.427672	C0022658	SM				SM
VetCN	CBOW	diabetes	10	liver_disease	0.423632	C0023895	SM				SM
VetCN	CBOW	diabetes	11	hyperthyroidism	0.422146	C0020550	SM				SM
VetCN	CBOW	diabetes	12	insulin	0.417428	C0021641	MM				MM
VetCN	CBOW	diabetes	13	diabetes_etc	0.414222	C0011849	MM				MM
VetCN	CBOW	diabetes	14	bloods_taken_for_fructosamine	0.408391	C0060765	MM				MM
VetCN	CBOW	diabetes	15	cushing	0.404015	C0010481	NM				NM
VetCN	CBOW	diabetes	16	dka	0.401233	C0011880	SM	SF	dka	diabetic ketoacidosis	SM
VetCN	CBOW	diabetes	17	for_fructosamine	0.397539	C0060765	SM				SM
VetCN	CBOW	diabetes	18	hac	0.389086	C0001622	IM	SF	hac	hyperadrenocorticism	SM
VetCN	CBOW	diabetes	19	glucose_curve	0.388449	C0017725	MM				MM
VetCN	CBOW	diabetes	20	hepatic_dz	0.388220	C0023895	IM	SF	dz	hepatic_disease	SM
VetCN	Skip-gram	diabetes	1	dm	0.821264	C0011849	IM	SF	dm	diabetes mellitus	SM
VetCN	Skip-gram	diabetes	2	diabetes_mellitus	0.738593	C0011849	SM				SM
VetCN	Skip-gram	diabetes	3	diabetic	0.729092	C0241863	SM				SM
VetCN	Skip-gram	diabetes	4	acromegaly	0.683434	C0001206	SM				SM
VetCN	Skip-gram	diabetes	5	fructosamine	0.678236	C0060765	SM				SM
VetCN	Skip-gram	diabetes	6	cushings	0.676212	C0010481	NM				NM
VetCN	Skip-gram	diabetes	7	insulin_resistance	0.671340	C0021655	MM				MM
VetCN	Skip-gram	diabetes	8	dka	0.667574	C0011880	SM	SF	dka	diabetic ketoacidosis	SM
VetCN	Skip-gram	diabetes	9	renal_disease	0.663673	C0022658	SM				SM
VetCN	Skip-gram	diabetes	10	poor_control	0.656048	C2911690	IM				IM
VetCN	Skip-gram	diabetes	11	hyperglycaemia	0.650720	C0020456	SM				SM
VetCN	Skip-gram	diabetes	12	diabetes_etc	0.643797	C0011849	MM				MM
VetCN	Skip-gram	diabetes	13	ckd	0.642033	C1561643	SM	SF	ckd	Chronic Kidney Disease	SM
VetCN	Skip-gram	diabetes	14	hypert4	0.634081	C0020550	NM	SF	hypert4	hyperthyroidism	SM
VetCN	Skip-gram	diabetes	15	poorly_controlled	0.630118	C2911690	MM				MM
VetCN	Skip-gram	diabetes	16	insulin_therapy	0.626361	C0021641	MM				MM
VetCN	Skip-gram	diabetes	17	check_fructosamine	0.624230	C0060765	MM				MM
VetCN	Skip-gram	diabetes	18	hyperthyroid	0.622905	C0020550	SM				SM
VetCN	Skip-gram	diabetes	19	concurrent_diseases	0.621990	C0012634	MM				MM
VetCN	Skip-gram	diabetes	20	causing_insulin_resistance	0.621806	C0021655	MM				MM
VetCN	CBOW	hypertension	1	hypertensive	0.527227	C0857121	SM				SM
VetCN	CBOW	hypertension	2	retinal_detachment	0.507399	C0035305	MM				MM
VetCN	CBOW	hypertension	3	bp_check	0.488376	C0005823	IM	SF	bp	blood pressure_check	MM
VetCN	CBOW	hypertension	4	bp	0.482297	C0005823	IM	SF	bp	blood pressure	MM
VetCN	CBOW	hypertension	5	high_blood_pressure	0.459879	C0020538	MM				MM
VetCN	CBOW	hypertension	6	ckd	0.448208	C1561643	SM	SF	ckd	Chronic Kidney Disease	SM
VetCN	CBOW	hypertension	7	blood_pressure	0.447892	C0005823	MM				MM
VetCN	CBOW	hypertension	8	amlodipine	0.438327	C0051696	SM				SM
VetCN	CBOW	hypertension	9	hyperthyroidism	0.434383	C0020550	SM				SM
VetCN	CBOW	hypertension	10	160mmhg	0.429116	C0242485	NM	SF-NU	measurement	measurement	SM
VetCN	CBOW	hypertension	11	260mmhg	0.422011	C0242485	NM	SF-NU	measurement	measurement	SM
VetCN	CBOW	hypertension	12	hypert4	0.418492	C0020550	NM	SF	hypert4	hyperthyroidism	SM
VetCN	CBOW	hypertension	13	amodip	0.417596	C0051696	NM				NM
VetCN	CBOW	hypertension	14	hyperthyroid	0.417086	C0020550	SM				SM
VetCN	CBOW	hypertension	15	high_bp	0.416891	C0020538	IM	SF	bp	high_blood pressure	MM
VetCN	CBOW	hypertension	16	renal_disease	0.410462	C0022658	SM				SM
VetCN	CBOW	hypertension	17	crf	0.409746	C0022661	NM	SF	crf	chronic renal failure	MM
VetCN	CBOW	hypertension	18	hcm	0.396275	C0007194	IM	SF	hcm	hypertrophic cardiomyopathy	SM
VetCN	CBOW	hypertension	19	140mmhg	0.394637	C0242485	NM	SF-NU	measurement	measurement	SM
VetCN	CBOW	hypertension	20	retinal	0.392881	C0035298	SM				SM
VetCN	Skip-gram	hypertension	1	hypertensive	0.802605	C0857121	SM				SM
VetCN	Skip-gram	hypertension	2	high_bp	0.799947	C0020538	IM	SF	bp	high_blood pressure	MM
VetCN	Skip-gram	hypertension	3	bp	0.746220	C0005823	IM	SF	bp	blood pressure	MM
VetCN	Skip-gram	hypertension	4	bp_check	0.737905	C0005823	IM	SF	bp	blood pressure_check	MM
VetCN	Skip-gram	hypertension	5	high_blood_pressure	0.735655	C0020538	MM				MM
VetCN	Skip-gram	hypertension	6	retinal_detachment	0.734106	C0035305	MM				MM
VetCN	Skip-gram	hypertension	7	check_bp	0.715475	C0005823	IM	SF	bp	check_blood pressure	MM
VetCN	Skip-gram	hypertension	8	blood_pressure	0.711605	C0005823	MM				MM
VetCN	Skip-gram	hypertension	9	hypertension_secondary	0.708762	C0020538	MM				MM
VetCN	Skip-gram	hypertension	10	start_amlodipine	0.694276	C0051696	MM				MM
VetCN	Skip-gram	hypertension	11	180mmhg	0.692398	C0242485	NM	SF-NU	measurement	measurement	SM
VetCN	Skip-gram	hypertension	12	amlodipine	0.689856	C0051696	SM				SM
VetCN	Skip-gram	hypertension	13	blood_pressure_check	0.685068	C0005823	MM				MM
VetCN	Skip-gram	hypertension	14	ckd	0.674678	C1561643	SM	SF	ckd	Chronic Kidney Disease	SM
VetCN	Skip-gram	hypertension	15	retinal_haemorrhage	0.668582	C0035317	SM				SM
VetCN	Skip-gram	hypertension	16	detachment	0.666299	C0595950	MM				MM
VetCN	Skip-gram	hypertension	17	bp_measurement	0.665079	C3826646	IM	SF	bp	blood pressure_measurement	SM
VetCN	Skip-gram	hypertension	18	175mmhg	0.664000	C0242485	NM	SF-NU	measurement	measurement	SM
VetCN	Skip-gram	hypertension	19	lf_cuff_size	0.662962	C0489480	MM	SF	lf	left_cuff_size	MM
VetCN	Skip-gram	hypertension	20	hyperthyroid	0.660476	C0020550	SM				SM
VetCN	CBOW	obesity	1	satiety	0.552449	C0036239	SM				SM
VetCN	CBOW	obesity	2	obese	0.535374	C0028754	SM				SM
VetCN	CBOW	obesity	3	weight_clinics	0.519870	C0442592	MM				MM
VetCN	CBOW	obesity	4	bcs_8_/_9	0.495637	C3840423	IM	SF	bcs	body condition score_8_/_9	SM
VetCN	CBOW	obesity	5	weighing_out_food	0.488941	C0016452	MM				MM
VetCN	CBOW	obesity	6	obesity_diet	0.486687	C0012155	MM				MM
VetCN	CBOW	obesity	7	cut_out_treats	0.478056	C0016452	IM				IM
VetCN	CBOW	obesity	8	reduce_food	0.475754	C0016452	MM				MM
VetCN	CBOW	obesity	9	weight_clinic	0.475158	C0442592	MM				MM
VetCN	CBOW	obesity	10	satiety_diet	0.467005	C0012155	MM				MM
VetCN	CBOW	obesity	11	rc_satiety	0.462243	C0036239	MM	SF	rc	ROYAL CANIN_satiety	SM
VetCN	CBOW	obesity	12	discussed_diet	0.459093	C0012155	MM				MM
VetCN	CBOW	obesity	13	nurse_weight_clinics	0.453391	C0401998	MM				MM
VetCN	CBOW	obesity	14	stop_treats	0.442866	C0016452	IM				IM
VetCN	CBOW	obesity	15	to_lose_weight	0.441364	C0005910	MM				MM
VetCN	CBOW	obesity	16	bcs_7_/_9	0.438936	C3840423	IM	SF	bcs	body condition score_7_/_9	SM
VetCN	CBOW	obesity	17	by_20_%	0.436689	C3842589	SM				SM
VetCN	CBOW	obesity	18	to_weigh_out	0.430248	C0005910	IM				IM
VetCN	CBOW	obesity	19	advise_reduce_food	0.424140	C0016452	MM				MM
VetCN	CBOW	obesity	20	satiety_food	0.422739	C0016452	MM				MM
VetCN	Skip-gram	obesity	1	satiety	0.746236	C0036239	SM				SM
VetCN	Skip-gram	obesity	2	obesity_diets	0.684974	C0012155	MM				MM
VetCN	Skip-gram	obesity	3	weigh_out_food	0.684380	C0016452	MM				MM
VetCN	Skip-gram	obesity	4	satiety_diet	0.678102	C0012155	MM				MM
VetCN	Skip-gram	obesity	5	5kg_cat	0.674725	C0242485	IM	SF-NU	measurement	measurement	SM
VetCN	Skip-gram	obesity	6	low_calorie	0.667894	C0439259	MM				MM
VetCN	Skip-gram	obesity	7	obestiy	0.664693	C0028754	NM	WS			NM
VetCN	Skip-gram	obesity	8	weigh_out	0.664615	C0005910	IM				IM
VetCN	Skip-gram	obesity	9	obesity_diet	0.662286	C0012155	MM				MM
VetCN	Skip-gram	obesity	10	rc_obesity	0.660114	C0028754	MM	SF	rc	ROYAL CANIN_obesity	MM
VetCN	Skip-gram	obesity	11	rcw_satiety	0.658361	C0036239	SM	SF	rcw	ROYAL CANIN_satiety	SM
VetCN	Skip-gram	obesity	12	rc_satiety	0.658350	C0036239	MM	SF	rc	ROYAL CANIN_satiety	SM
VetCN	Skip-gram	obesity	13	satiety_food	0.655564	C0016452	MM				MM
VetCN	Skip-gram	obesity	14	really_needs_to_lose	0.654836	C0686904	MM				MM
VetCN	Skip-gram	obesity	15	weight_clinics	0.650807	C0442592	MM				MM
VetCN	Skip-gram	obesity	16	measure_out	0.650767	C0242485	MM				MM
VetCN	Skip-gram	obesity	17	obese	0.649226	C0028754	SM				SM
VetCN	Skip-gram	obesity	18	cut_out_all	0.647435	C0849355	MM				MM
VetCN	Skip-gram	obesity	19	obesity_food	0.644244	C0016452	MM				MM
VetCN	Skip-gram	obesity	20	weighed_out	0.643426	C0005910	IM				IM

## Sheet: PMSB
Dataset	Model	Target term (n-gram)	Rank	Candidate term (n-gram)	Cosine value	UMLS CUI focus concept of Candidate term	EXP-1	SF or WS	Short Form	Candidate term (n-gram) expanded	EXP-2
PMSB	CBOW	glaucoma	1	ocular_hypertension	0.508762	C0028840	SM				SM
PMSB	CBOW	glaucoma	2	trabeculectomy	0.502942	C0040574	MM				MM
PMSB	CBOW	glaucoma	3	intraocular_pressure	0.480818	C0021888	MM				MM
PMSB	CBOW	glaucoma	4	type_publication_status	0.464488	C1704324	MM				MM
PMSB	CBOW	glaucoma	5	intraocular_pressure_(IOP)	0.464084	C0021888	MM	SF	IOP	intraocular_pressure_(intraocular pressure)	MM
PMSB	CBOW	glaucoma	6	had_lower_POAG_prevalence	0.463411	C0339573	MM	SF	POAG	had_lower_primary open-angle glaucoma_prevalence	MM
PMSB	CBOW	glaucoma	7	or_primary_closed-angle	0.456475	C0429528	MM				MM
PMSB	CBOW	glaucoma	8	for_glaucoma_irrespective	0.448364	C0017601	MM				MM
PMSB	CBOW	glaucoma	9	cataract	0.447388	C0086543	SM				SM
PMSB	CBOW	glaucoma	10	open-angle_glaucoma	0.446061	C0017612	SM				SM
PMSB	CBOW	glaucoma	11	irreversible_blindness_worldwide	0.437317	C0456909	SM				SM
PMSB	CBOW	glaucoma	12	primary_open-angle_glaucoma	0.437264	C0339573	SM				SM
PMSB	CBOW	glaucoma	13	IOP	0.423682	C0021888	IM	SF	IOP	intraocular pressure	MM
PMSB	CBOW	glaucoma	14	cataract_surgery	0.422073	C0007389	MM				MM
PMSB	CBOW	glaucoma	15	primary_open-angle	0.417435	C0429524	MM				MM
PMSB	CBOW	glaucoma	16	language_we_excluded	0.412202	C0023008	MM				MM
PMSB	CBOW	glaucoma	17	visual_acuity	0.412179	C0042812	SM				SM
PMSB	CBOW	glaucoma	18	IOP_control	0.391553	C0021888	IM	SF	IOP	intraocular pressure_control	MM
PMSB	CBOW	glaucoma	19	fornix-_versus_limbal-based_trabeculectomy	0.386110	C0040574	MM				MM
PMSB	CBOW	glaucoma	20	eyes_with	0.379890	C0015392	SM				SM
PMSB	Skip-gram	glaucoma	1	intraocular_pressure	0.728191	C0021888	MM				MM
PMSB	Skip-gram	glaucoma	2	ocular_hypertension	0.692626	C0028840	SM				SM
PMSB	Skip-gram	glaucoma	3	intraocular_pressure_(IOP)	0.689091	C0021888	MM	SF	IOP	intraocular_pressure_(intraocular pressure)	MM
PMSB	Skip-gram	glaucoma	4	IOP	0.662992	C0021888	IM	SF	IOP	intraocular pressure	MM
PMSB	Skip-gram	glaucoma	5	trabeculectomy	0.631930	C0040574	MM				MM
PMSB	Skip-gram	glaucoma	6	open-angle_glaucoma	0.627470	C0017612	SM				SM
PMSB	Skip-gram	glaucoma	7	cataract	0.626009	C0086543	SM				SM
PMSB	Skip-gram	glaucoma	8	IOP-lowering	0.605637	C0021888	IM	SF	IOP	intraocular pressure-lowering	MM
PMSB	Skip-gram	glaucoma	9	bleb_failure	0.603029	C3714607	MM				MM
PMSB	Skip-gram	glaucoma	10	irreversible_blindness_worldwide	0.599670	C0456909	SM				SM
PMSB	Skip-gram	glaucoma	11	glaucoma_progression	0.595741	C0017601	MM				MM
PMSB	Skip-gram	glaucoma	12	visual_field_progression	0.592319	C0042826	MM				MM
PMSB	Skip-gram	glaucoma	13	OAG	0.579551	C0017612	NM	SF	OAG	open-angle glaucoma	SM
PMSB	Skip-gram	glaucoma	14	blindness_worldwide	0.577408	C0456909	SM				SM
PMSB	Skip-gram	glaucoma	15	or_ocular_hypertension	0.570081	C0028840	SM				SM
PMSB	Skip-gram	glaucoma	16	optic_disc	0.568144	C0029127	SM				SM
PMSB	Skip-gram	glaucoma	17	visual_field	0.563321	C0042826	SM				SM
PMSB	Skip-gram	glaucoma	18	optic_nerve	0.563277	C0029130	MM				MM
PMSB	Skip-gram	glaucoma	19	IOP_control	0.562688	C0021888	IM	SF	IOP	intraocular pressure_control	MM
PMSB	Skip-gram	glaucoma	20	ocular	0.562541	C0015392	MM				MM
PMSB	CBOW	CKD	1	patients_with_CKD	0.498616	C1561643	MM	SF	CKD	patients_with_Chronic Kidney Disease	MM
PMSB	CBOW	CKD	2	chronic_kidney_disease_(CKD)	0.482574	C1561643	MM	SF	CKD	chronic_kidney_disease_(Chronic Kidney Disease)	SM
PMSB	CBOW	CKD	3	chronic_kidney_disease	0.480502	C1561643	SM				SM
PMSB	CBOW	CKD	4	CKD_patients	0.458550	C1561643	MM	SF	CKD	Chronic Kidney Disease_patients	MM
PMSB	CBOW	CKD	5	GFR	0.441573	C0017654	MM	SF	GFR	glomerular filtration rate	MM
PMSB	CBOW	CKD	6	albuminuria	0.429566	C0001925	SM				SM
PMSB	CBOW	CKD	7	kidney_function	0.422406	C0232804	SM				SM
PMSB	CBOW	CKD	8	kidney_disease	0.405631	C0022658	SM				SM
PMSB	CBOW	CKD	9	ESRD	0.400310	C0022661	MM	SF	ESRD	end-stage renal disease	MM
PMSB	CBOW	CKD	10	proteinuria	0.391216	C0033687	MM				MM
PMSB	CBOW	CKD	11	adults_with_CKD	0.377698	C1561643	MM	SF	CKD	adults_with_Chronic Kidney Disease	MM
PMSB	CBOW	CKD	12	CKD_Stage	0.370847	C1561643	MM	SF	CKD	Chronic Kidney Disease_Stage	MM
PMSB	CBOW	CKD	13	dialysis	0.366625	C0011946	MM				MM
PMSB	CBOW	CKD	14	cKD	0.364326	C1561643	SM	SF	cKD	Chronic Kidney Disease	SM
PMSB	CBOW	CKD	15	end-stage_renal_disease	0.355686	C0022661	MM				MM
PMSB	CBOW	CKD	16	estimated_glomerular_filtration_rate	0.352152	C0017654	MM				MM
PMSB	CBOW	CKD	17	renal_insufficiency	0.351155	C0035078	MM				MM
PMSB	CBOW	CKD	18	renal	0.345685	C0022646	SM				SM
PMSB	CBOW	CKD	19	mineral_metabolism	0.339402	C0678715	SM				SM
PMSB	CBOW	CKD	20	disease_(CKD)	0.337674	C1561643	MM	SF	CKD	disease_(Chronic Kidney Disease)	MM
PMSB	Skip-gram	CKD	1	chronic_kidney_disease_(CKD)	0.791729	C1561643	MM	SF	CKD	chronic_kidney_disease_(Chronic Kidney Disease)	SM
PMSB	Skip-gram	CKD	2	patients_with_CKD	0.763159	C1561643	MM	SF	CKD	patients_with_Chronic Kidney Disease	MM
PMSB	Skip-gram	CKD	3	chronic_kidney_disease	0.745555	C1561643	SM				SM
PMSB	Skip-gram	CKD	4	patients_with_chronic_kidney	0.718174	C1561643	IM				IM
PMSB	Skip-gram	CKD	5	with_CKD	0.700788	C1561643	SM	SF	CKD	with_Chronic Kidney Disease	SM
PMSB	Skip-gram	CKD	6	kidney_function	0.693245	C0232804	SM				SM
PMSB	Skip-gram	CKD	7	CKD_patients	0.679875	C1561643	MM	SF	CKD	Chronic Kidney Disease_patients	MM
PMSB	Skip-gram	CKD	8	CKD_progression	0.666737	C1561643	MM	SF	CKD	Chronic Kidney Disease_progression	MM
PMSB	Skip-gram	CKD	9	end-stage_renal_disease	0.661720	C0022661	MM				MM
PMSB	Skip-gram	CKD	10	albuminuria	0.654364	C0001925	SM				SM
PMSB	Skip-gram	CKD	11	cKD	0.647827	C1561643	SM	SF	cKD	Chronic Kidney Disease	SM
PMSB	Skip-gram	CKD	12	end-stage_renal_disease_(ESRD)	0.645886	C0022661	MM	SF	ESRD	end-stage_renal_disease_(end-stage renal disease)	MM
PMSB	Skip-gram	CKD	13	glomerular_filtration_rate_(GFR)	0.642049	C0017654	MM	SF	GFR	glomerular_filtration_rate_(glomerular filtration rate)	MM
PMSB	Skip-gram	CKD	14	disease_(CKD)	0.641072	C1561643	MM	SF	CKD	disease_(Chronic Kidney Disease)	MM
PMSB	Skip-gram	CKD	15	CARI_guidelines_prevention	0.623544	C0282423	MM	SF	CARI	Caring for Australasians with Renal Impairment_guidelines_prevention	MM
PMSB	Skip-gram	CKD	16	not_requiring_dialysis	0.623271	C0011946	MM				MM
PMSB	Skip-gram	CKD	17	estimated_glomerular_filtration_rate	0.620042	C0017654	MM				MM
PMSB	Skip-gram	CKD	18	cKD_is	0.612079	C1561643	SM	SF	cKD	Chronic Kidney Disease_is	SM
PMSB	Skip-gram	CKD	19	individuals_with_chronic_kidney	0.610479	C1561643	IM				IM
PMSB	Skip-gram	CKD	20	kidney_disease	0.608012	C0022658	SM				SM
PMSB	CBOW	osteoarthritis	1	knee	0.536384	C0022742	MM				MM
PMSB	CBOW	osteoarthritis	2	osteoarthritis_(OA)	0.500617	C0029408	MM	SF	OA	osteoarthritis_(osteoarthritis)	SM
PMSB	CBOW	osteoarthritis	3	knee_osteoarthritis	0.455518	C0409959	SM				SM
PMSB	CBOW	osteoarthritis	4	knee_OA	0.424910	C0409959	IM	SF	OA	knee_osteoarthritis	SM
PMSB	CBOW	osteoarthritis	5	knee_pain	0.415289	C0231749	SM				SM
PMSB	CBOW	osteoarthritis	6	OA	0.413876	C0029408	MM	SF	OA	osteoarthritis	SM
PMSB	CBOW	osteoarthritis	7	viscosupplementation	0.411855	C2350507	SM				SM
PMSB	CBOW	osteoarthritis	8	osteoarthritis_(OA)_is	0.411098	C0029408	MM	SF	OA	osteoarthritis_(osteoarthritis)_is	SM
PMSB	CBOW	osteoarthritis	9	hip	0.401195	C0019552	MM				MM
PMSB	CBOW	osteoarthritis	10	hip_or	0.396444	C0019552	MM				MM
PMSB	CBOW	osteoarthritis	11	hip_osteoarthritis	0.375569	C0029410	SM				SM
PMSB	CBOW	osteoarthritis	12	ankle_OA	0.370977	C0409931	IM	SF	OA	ankle_osteoarthritis	SM
PMSB	CBOW	osteoarthritis	13	subchondral_bone	0.363376	C0262950	MM				MM
PMSB	CBOW	osteoarthritis	14	patients_with_osteoarthritis	0.361596	C0029408	MM				MM
PMSB	CBOW	osteoarthritis	15	intra-articular_injection	0.348319	C0021488	SM				SM
PMSB	CBOW	osteoarthritis	16	hip_OA	0.344152	C0029410	SM	SF	OA	hip_osteoarthritis	SM
PMSB	CBOW	osteoarthritis	17	glucosamine	0.341697	C0017718	SM				SM
PMSB	CBOW	osteoarthritis	18	femoroacetabular_impingement	0.335514	C2936290	SM				SM
PMSB	CBOW	osteoarthritis	19	knee_arthroplasty	0.332821	C0086511	SM				SM
PMSB	CBOW	osteoarthritis	20	hip_joint	0.331320	C0019558	MM				MM
PMSB	Skip-gram	osteoarthritis	1	osteoarthritis_(OA)	0.769792	C0029408	MM	SF	OA	osteoarthritis_(osteoarthritis)	SM
PMSB	Skip-gram	osteoarthritis	2	knee	0.737857	C0022742	MM				MM
PMSB	Skip-gram	osteoarthritis	3	OA	0.696968	C0029408	MM	SF	OA	osteoarthritis	SM
PMSB	Skip-gram	osteoarthritis	4	knee_osteoarthritis	0.682336	C0409959	SM				SM
PMSB	Skip-gram	osteoarthritis	5	viscosupplementation	0.658396	C2350507	SM				SM
PMSB	Skip-gram	osteoarthritis	6	knee_osteoarthritis_(OA)	0.651696	C0409959	MM	SF	OA	knee_osteoarthritis_(osteoarthritis)	MM
PMSB	Skip-gram	osteoarthritis	7	patients_with_osteoarthritis	0.651041	C0029408	MM				MM
PMSB	Skip-gram	osteoarthritis	8	knee_osteoarthritis_(OA)_is	0.629299	C0409959	MM	SF	OA	knee_osteoarthritis_(osteoarthritis)_is	MM
PMSB	Skip-gram	osteoarthritis	9	patients_with_OA	0.621557	C0029408	MM	SF	OA	patients_with_osteoarthritis	MM
PMSB	Skip-gram	osteoarthritis	10	knee_OA	0.614620	C0409959	IM	SF	OA	knee_osteoarthritis	SM
PMSB	Skip-gram	osteoarthritis	11	hand_hip	0.606103	C0018563|C0019552	MM				MM
PMSB	Skip-gram	osteoarthritis	12	osteoarthritis_(OA)_is	0.602957	C0029408	MM	SF	OA	osteoarthritis_(osteoarthritis)_is	SM
PMSB	Skip-gram	osteoarthritis	13	patients_with_osteoarthritis_(OA)	0.600726	C0029408	MM	SF	OA	patients_with_osteoarthritis_(osteoarthritis)	MM
PMSB	Skip-gram	osteoarthritis	14	hyaluronic_acid	0.594138	C0020196	SM				SM
PMSB	Skip-gram	osteoarthritis	15	hip_osteoarthritis_(OA)	0.588336	C0029410	MM	SF	OA	hip_osteoarthritis_(osteoarthritis)	MM
PMSB	Skip-gram	osteoarthritis	16	vs_acetaminophen	0.588009	C0000970	MM	SF-I			MM
PMSB	Skip-gram	osteoarthritis	17	knee_pain	0.578628	C0231749	SM				SM
PMSB	Skip-gram	osteoarthritis	18	non-operative_modalities	0.564512	C0695347	MM				MM
PMSB	Skip-gram	osteoarthritis	19	structure-modifying	0.563326	C0392747	MM				MM
PMSB	Skip-gram	osteoarthritis	20	patients_with_knee_OA	0.560657	C0409959	IM	SF	OA	patients_with_knee_osteoarthritis	MM
PMSB	CBOW	asthma	1	inhaled_corticosteroids	0.500189	C4020618	IM				IM
PMSB	CBOW	asthma	2	asthma_control	0.466869	C0004096	MM				MM
PMSB	CBOW	asthma	3	exacerbations	0.447489	C4086268	NM				NM
PMSB	CBOW	asthma	4	asthma_symptoms	0.440900	C0004096	MM				MM
PMSB	CBOW	asthma	5	asthma_exacerbations	0.431859	C0349790	SM				SM
PMSB	CBOW	asthma	6	asthmatics	0.430595	C0004096	MM				MM
PMSB	CBOW	asthma	7	allergic_rhinitis	0.425935	C2607914	MM				MM
PMSB	CBOW	asthma	8	LABAs	0.425185	C2936789	NM	SF	LABAs	long-acting beta2-agonist	IM
PMSB	CBOW	asthma	9	lung_function	0.418688	C0035245	SM				SM
PMSB	CBOW	asthma	10	persistent_asthma	0.416826	C3266628	SM				SM
PMSB	CBOW	asthma	11	asthma_management	0.416460	C1318955	SM				SM
PMSB	CBOW	asthma	12	inhaled_corticosteroid	0.414478	C4020618	IM				IM
PMSB	CBOW	asthma	13	inhaled_corticosteroids_(ICS)	0.412030	C4020618	IM	SF	ICS	inhaled_corticosteroids_(inhaled corticosteroids)	IM
PMSB	CBOW	asthma	14	exacerbation	0.409572	C4086268	NM				NM
PMSB	CBOW	asthma	15	airway_inflammation	0.406522	C0021368	MM				MM
PMSB	CBOW	asthma	16	ICS	0.404268	C4020618	IM	SF	ICS	inhaled corticosteroids	IM
PMSB	CBOW	asthma	17	chronic_asthma	0.398282	C0877430	SM				SM
PMSB	CBOW	asthma	18	severe_asthma	0.396954	C0581126	SM				SM
PMSB	CBOW	asthma	19	rhinitis	0.391808	C0035455	SM				SM
PMSB	CBOW	asthma	20	respiratory_symptoms	0.391457	C0037090	SM				SM
PMSB	Skip-gram	asthma	1	asthma_symptoms	0.696297	C0004096	MM				MM
PMSB	Skip-gram	asthma	2	asthmatic_patients	0.670091	C0004096	MM				MM
PMSB	Skip-gram	asthma	3	asthma_exacerbations	0.654007	C0349790	SM				SM
PMSB	Skip-gram	asthma	4	exacerbations	0.649734	C4086268	NM				NM
PMSB	Skip-gram	asthma	5	asthmatics	0.646136	C0004096	MM				MM
PMSB	Skip-gram	asthma	6	inhaled_corticosteroids_(ICS)	0.640840	C4020618	IM	SF	ICS	inhaled_corticosteroids_(inhaled corticosteroids)	IM
PMSB	Skip-gram	asthma	7	inhaled_corticosteroids	0.633220	C4020618	IM				IM
PMSB	Skip-gram	asthma	8	asthma_control	0.632939	C0004096	MM				MM
PMSB	Skip-gram	asthma	9	asthma_severity	0.630912	C0581122	SM				SM
PMSB	Skip-gram	asthma	10	asthma_inhaled	0.626979	C0004096	MM				MM
PMSB	Skip-gram	asthma	11	chronic_asthma	0.625948	C0877430	SM				SM
PMSB	Skip-gram	asthma	12	frequent_exacerbations	0.624153	C4086268	IM				IM
PMSB	Skip-gram	asthma	13	persistent_asthma	0.622772	C3266628	SM				SM
PMSB	Skip-gram	asthma	14	incident_pneumonia	0.614394	C0032285	MM				MM
PMSB	Skip-gram	asthma	15	severe_asthma	0.611120	C0581126	SM				SM
PMSB	Skip-gram	asthma	16	anti-LTs	0.608973	C0595726	IM	SF	anti-LTs	antileukotrienes	SM
PMSB	Skip-gram	asthma	17	long-acting_beta2-agonists_(LABA)	0.608412	C2936789	IM	SF	LABA	long-acting_beta2-agonists_(long-acting beta2-agonist)	IM
PMSB	Skip-gram	asthma	18	Cochrane_Airways_Group	0.604642	C1552516	MM				MM
PMSB	Skip-gram	asthma	19	long-acting_beta2-agonists	0.603567	C2936789	IM				IM
PMSB	Skip-gram	asthma	20	(LABA/ICS)	0.602443	C2936789|C4020618	IM	SF	LABA|ICS	(long-acting beta2-agonist/ICS)|||(LABA/inhaled corticosteroids)	IM
PMSB	CBOW	epilepsy	1	seizures	0.508032	C0036572	SM				SM
PMSB	CBOW	epilepsy	2	antiepileptic_drugs_(AEDs)	0.479448	C0003299	MM	SF	AEDs	antiepileptic_drugs_(antiepileptic drug)	MM
PMSB	CBOW	epilepsy	3	patients_with_epilepsy	0.476913	C0014544	MM				MM
PMSB	CBOW	epilepsy	4	antiepileptic_drugs	0.454971	C0003299	SM				SM
PMSB	CBOW	epilepsy	5	AEDs	0.447098	C0003299	IM	SF	AEDs	antiepileptic drug	MM
PMSB	CBOW	epilepsy	6	seizure	0.432712	C0036572	MM				MM
PMSB	CBOW	epilepsy	7	people_with_epilepsy	0.421650	C0014544	MM				MM
PMSB	CBOW	epilepsy	8	partial_epilepsy	0.406168	C0014547	SM				SM
PMSB	CBOW	epilepsy	9	partial_seizures	0.404539	C0751495	SM				SM
PMSB	CBOW	epilepsy	10	AED	0.397989	C0003299	IM	SF	AED	antiepileptic drug	MM
PMSB	CBOW	epilepsy	11	antiepileptic_drug	0.393685	C0003299	MM				MM
PMSB	CBOW	epilepsy	12	seizure_control	0.393189	C0036572	MM				MM
PMSB	CBOW	epilepsy	13	for_drug-resistant_partial	0.391322	C1096063	IM				IM
PMSB	CBOW	epilepsy	14	seizure_freedom	0.379318	C1299590	SM				SM
PMSB	CBOW	epilepsy	15	refractory_epilepsy	0.378829	C1096063	SM				SM
PMSB	CBOW	epilepsy	16	seizure_type	0.376821	C0036572	MM				MM
PMSB	CBOW	epilepsy	17	epilepsy_surgery	0.372995	C0014544	MM				MM
PMSB	CBOW	epilepsy	18	valproate	0.369903	C0080356	SM				SM
PMSB	CBOW	epilepsy	19	patients_with_refractory_epilepsy	0.369553	C1096063	MM				MM
PMSB	CBOW	epilepsy	20	levetiracetam	0.367285	C0377265	SM				SM
PMSB	Skip-gram	epilepsy	1	seizures	0.721294	C0036572	SM				SM
PMSB	Skip-gram	epilepsy	2	antiepileptic_drugs	0.719009	C0003299	SM				SM
PMSB	Skip-gram	epilepsy	3	patients_with_epilepsy	0.711452	C0014544	MM				MM
PMSB	Skip-gram	epilepsy	4	seizure_control	0.702677	C0036572	MM				MM
PMSB	Skip-gram	epilepsy	5	antiepileptic_drugs_(AEDs)	0.701161	C0003299	MM	SF	AEDs	antiepileptic_drugs_(antiepileptic drug)	MM
PMSB	Skip-gram	epilepsy	6	people_with_epilepsy	0.684958	C0014544	MM				MM
PMSB	Skip-gram	epilepsy	7	partial_seizures	0.669761	C0751495	SM				SM
PMSB	Skip-gram	epilepsy	8	antiepileptic_drug	0.669045	C0003299	MM				MM
PMSB	Skip-gram	epilepsy	9	seizure_types	0.665612	C0036572	MM				MM
PMSB	Skip-gram	epilepsy	10	AEDs	0.664269	C0003299	IM	SF	AEDs	antiepileptic drug	MM
PMSB	Skip-gram	epilepsy	11	refractory_epilepsy	0.661258	C1096063	SM				SM
PMSB	Skip-gram	epilepsy	12	partial_epilepsy	0.648203	C0014547	SM				SM
PMSB	Skip-gram	epilepsy	13	drug-resistant_localization_related	0.638946	C1096063	IM				IM
PMSB	Skip-gram	epilepsy	14	seizure	0.635789	C0036572	MM				MM
PMSB	Skip-gram	epilepsy	15	antiepileptic_drug_(AED)	0.628668	C0003299	MM	SF	AED	antiepileptic_drug_(antiepileptic drug)	MM
PMSB	Skip-gram	epilepsy	16	generalized_seizures	0.625977	C0036572	MM				MM
PMSB	Skip-gram	epilepsy	17	a_single_antiepileptic_agent	0.624684	C0003299	MM				MM
PMSB	Skip-gram	epilepsy	18	seizure_frequency	0.623594	C0149775	SM				SM
PMSB	Skip-gram	epilepsy	19	develop_drug-resistant_epilepsy	0.616518	C1096063	SM				SM
PMSB	Skip-gram	epilepsy	20	epilepsy_syndrome	0.614616	C0014544	MM				MM
PMSB	CBOW	heart_failure	1	patients_with_heart_failure	0.477619	C0018801	MM				MM
PMSB	CBOW	heart_failure	2	with_preserved_ejection_fraction	0.459505	C2700378	MM				MM
PMSB	CBOW	heart_failure	3	cardiac_resynchronization_therapy_(CRT)	0.444124	C1167956	SM	SF	CRT	cardiac_resynchronization_therapy_(cardiac resynchronization therapy)	SM
PMSB	CBOW	heart_failure	4	heart_failure_(HF)	0.437125	C0018801	MM	SF	HF	heart_failure_(heart failure)	MM
PMSB	CBOW	heart_failure	5	chronic_heart_failure	0.433680	C0018802	MM				MM
PMSB	CBOW	heart_failure	6	reduced_ejection_fraction	0.425772	C2700378	MM				MM
PMSB	CBOW	heart_failure	7	ejection_fraction	0.405331	C2700378	MM				MM
PMSB	CBOW	heart_failure	8	HF	0.388447	C0018801	IM	SF	HF	heart failure	MM
PMSB	CBOW	heart_failure	9	myocardial_ischemia	0.385927	C0151744	MM				MM
PMSB	CBOW	heart_failure	10	patients_with_chronic_heart	0.385716	C0018802	IM				IM
PMSB	CBOW	heart_failure	11	beta-blockers	0.372284	C0001645	SM				SM
PMSB	CBOW	heart_failure	12	stroke_heart_failure	0.371607	C0018801|C0038454	MM				MM
PMSB	CBOW	heart_failure	13	heart_failure_with_preserved	0.371306	C0018801	MM				MM
PMSB	CBOW	heart_failure	14	atrial_fibrillation	0.367712	C0004238	MM				MM
PMSB	CBOW	heart_failure	15	with_reduced_ejection	0.366377	C2700378	IM				IM
PMSB	CBOW	heart_failure	16	myocardial_infarction	0.362252	C0027051	MM				MM
PMSB	CBOW	heart_failure	17	angiotensin-converting_enzyme_(ACE)_inhibitors	0.361329	C0003015	MM	SF	ACE	angiotensin-converting_enzyme_(angiotensin-converting enzyme)_inhibitors	MM
PMSB	CBOW	heart_failure	18	left_ventricular_dysfunction	0.361000	C0242698	SM				SM
PMSB	CBOW	heart_failure	19	sudden_cardiac_death	0.359872	C0085298	SM				SM
PMSB	CBOW	heart_failure	20	congestive_heart_failure	0.357315	C0018802	SM				SM
PMSB	Skip-gram	heart_failure	1	patients_with_heart_failure	0.746457	C0018801	MM				MM
PMSB	Skip-gram	heart_failure	2	heart_failure_(HF)	0.738398	C0018801	MM	SF	HF	heart_failure_(heart failure)	MM
PMSB	Skip-gram	heart_failure	3	systolic_dysfunction	0.696423	C0749225	SM				SM
PMSB	Skip-gram	heart_failure	4	left_ventricular_systolic_dysfunction	0.690711	C1277187	MM				MM
PMSB	Skip-gram	heart_failure	5	left_ventricular_dysfunction	0.667624	C0242698	SM				SM
PMSB	Skip-gram	heart_failure	6	reduced_ejection_fraction	0.659700	C2700378	MM				MM
PMSB	Skip-gram	heart_failure	7	HF	0.657109	C0018801	IM	SF	HF	heart failure	MM
PMSB	Skip-gram	heart_failure	8	reduced_left_ventricular_ejection	0.656295	C2733342	SM				SM
PMSB	Skip-gram	heart_failure	9	chronic_heart_failure	0.651673	C0018802	MM				MM
PMSB	Skip-gram	heart_failure	10	(HFpEF)	0.650720	C3889077	NM	SF	HFpEF	(heart failure with preserved ejection fraction)	IM
PMSB	Skip-gram	heart_failure	11	preserved_LVEF	0.640171	C0428772	MM	SF	LVEF	preserved_left ventricular ejection fraction	MM
PMSB	Skip-gram	heart_failure	12	patients_with_HF	0.638501	C0018801	IM	SF	HF	patients_with_heart failure	MM
PMSB	Skip-gram	heart_failure	13	with_preserved_ejection_fraction	0.635671	C2700378	MM				MM
PMSB	Skip-gram	heart_failure	14	reduce_hospitalizations	0.630624	C0019993	SM				SM
PMSB	Skip-gram	heart_failure	15	patients_with_symptomatic_HF	0.624659	C0742758	IM	SF	HF	patients_with_symptomatic_heart failure	MM
PMSB	Skip-gram	heart_failure	16	(HF)	0.615424	C0018801	IM	SF	HF	(heart failure)	MM
PMSB	Skip-gram	heart_failure	17	aldosterone_antagonists	0.615058	C0002007	MM				MM
PMSB	Skip-gram	heart_failure	18	beta-blocker_therapy	0.612924	C0001645	MM				MM
PMSB	Skip-gram	heart_failure	19	with_reduced_ejection	0.604243	C2700378	IM				IM
PMSB	Skip-gram	heart_failure	20	systolic_left_ventricular	0.604166	C0225897	MM				MM
PMSB	CBOW	anaemia	1	anemia	0.417199	C0002871	MM				MM
PMSB	CBOW	anaemia	2	anaemic	0.411644	C0857322	SM				SM
PMSB	CBOW	anaemia	3	erythropoiesis-stimulating_agents_(ESAs)_are	0.401898	C1959590	MM	SF	ESAs	erythropoiesis-stimulating_agents_(erythropoiesis-stimulating agents)_are	SM
PMSB	CBOW	anaemia	4	blood_transfusions	0.401802	C0005841	SM				SM
PMSB	CBOW	anaemia	5	iron_deficiency	0.400314	C0240066	SM				SM
PMSB	CBOW	anaemia	6	iron	0.390306	C0302583	MM				MM
PMSB	CBOW	anaemia	7	iron_supplementation	0.385988	C0302583	MM				MM
PMSB	CBOW	anaemia	8	erythropoiesis-stimulating_agents	0.373897	C1959590	SM				SM
PMSB	CBOW	anaemia	9	chemotherapy-induced_anemia	0.372840	C2712646	IM				IM
PMSB	CBOW	anaemia	10	erythropoietin	0.364363	C0014822	MM				MM
PMSB	CBOW	anaemia	11	g/dL	0.363956	C0439267	SM	SF-U	measurement unit	measurement unit	IM
PMSB	CBOW	anaemia	12	ESAs	0.354981	C1959590	IM	SF	ESAs	erythropoiesis-stimulating agents	SM
PMSB	CBOW	anaemia	13	hemoglobin	0.352042	C0019046	SM				SM
PMSB	CBOW	anaemia	14	iron_stores	0.350376	C1318241	MM				MM
PMSB	CBOW	anaemia	15	g/dl	0.346493	C0439267	SM	SF-U	measurement unit	measurement unit	IM
PMSB	CBOW	anaemia	16	haemoglobin_levels	0.340656	C1314664	MM				MM
PMSB	CBOW	anaemia	17	haemoglobin	0.339263	C0019046	SM				SM
PMSB	CBOW	anaemia	18	hemoglobin_levels	0.337891	C1314664	MM				MM
PMSB	CBOW	anaemia	19	transfusions	0.328037	C0005841	MM				MM
PMSB	CBOW	anaemia	20	recombinant_human_erythropoietin	0.323077	C0376541	MM				MM
PMSB	Skip-gram	anaemia	1	iron_deficiency	0.686384	C0240066	SM				SM
PMSB	Skip-gram	anaemia	2	iron_supplementation	0.676291	C0302583	MM				MM
PMSB	Skip-gram	anaemia	3	anemia	0.675298	C0002871	MM				MM
PMSB	Skip-gram	anaemia	4	erythropoiesis-stimulating_agents_(ESAs)_are	0.661753	C1959590	MM	SF	ESAs	erythropoiesis-stimulating_agents_(erythropoiesis-stimulating agents)_are	SM
PMSB	Skip-gram	anaemia	5	haemoglobin	0.640079	C0019046	SM				SM
PMSB	Skip-gram	anaemia	6	ESAs	0.639936	C1959590	IM	SF	ESAs	erythropoiesis-stimulating agents	SM
PMSB	Skip-gram	anaemia	7	iron	0.638451	C0302583	MM				MM
PMSB	Skip-gram	anaemia	8	haemoglobin_levels	0.635524	C1314664	MM				MM
PMSB	Skip-gram	anaemia	9	erythropoiesis-stimulating_agents	0.626120	C1959590	SM				SM
PMSB	Skip-gram	anaemia	10	anaemic	0.621804	C0857322	SM				SM
PMSB	Skip-gram	anaemia	11	haemoglobin_concentration	0.592826	C1318517	MM				MM
PMSB	Skip-gram	anaemia	12	erythropoietin	0.592336	C0014822	MM				MM
PMSB	Skip-gram	anaemia	13	iron_stores	0.586540	C1318241	MM				MM
PMSB	Skip-gram	anaemia	14	chemotherapy-induced_anemia	0.586073	C2712646	IM				IM
PMSB	Skip-gram	anaemia	15	versus_ESAs_alone	0.581336	C1959590	IM	SF	ESAs	versus_erythropoiesis-stimulating agents_alone	MM
PMSB	Skip-gram	anaemia	16	darbepoetin	0.575291	C0937950	NM				NM
PMSB	Skip-gram	anaemia	17	severe_anaemia	0.571414	C0238644	SM				SM
PMSB	Skip-gram	anaemia	18	recombinant_human_erythropoietin	0.562321	C0376541	MM				MM
PMSB	Skip-gram	anaemia	19	hemoglobin_levels	0.558105	C1314664	MM				MM
PMSB	Skip-gram	anaemia	20	oral_iron	0.555745	C0302583	MM				MM
PMSB	CBOW	arthritis	1	juvenile_idiopathic_arthritis	0.334932	C3495559	MM				MM
PMSB	CBOW	arthritis	2	psoriatic_arthritis	0.332920	C0003872	SM				SM
PMSB	CBOW	arthritis	3	rheumatoid_arthritis_(RA)	0.329740	C0003873	MM	SF	RA	rheumatoid_arthritis_(rheumatoid arthritis)	SM
PMSB	CBOW	arthritis	4	methotrexate	0.326709	C0025677	SM				SM
PMSB	CBOW	arthritis	5	osteoarthritis	0.326198	C0029408	SM				SM
PMSB	CBOW	arthritis	6	rheumatoid_arthritis	0.325291	C0003873	SM				SM
PMSB	CBOW	arthritis	7	ankylosing_spondylitis	0.313622	C0038013	SM				SM
PMSB	CBOW	arthritis	8	plus_methotrexate	0.308336	C0025677	MM				MM
PMSB	CBOW	arthritis	9	joints	0.306003	C0022417	MM				MM
PMSB	CBOW	arthritis	10	IACI	0.301566	C2064783	NM	SF	IACI	intra-articular corticosteroid injection	IM
PMSB	CBOW	arthritis	11	OA	0.299108	C0029408	MM	SF	OA	osteoarthritis	SM
PMSB	CBOW	arthritis	12	osteoarthritis_(OA)_is	0.298201	C0029408	MM	SF	OA	osteoarthritis_(osteoarthritis)_is	SM
PMSB	CBOW	arthritis	13	rheumatoid_arthritis_a_systematic	0.296584	C0003873	MM				MM
PMSB	CBOW	arthritis	14	ACL_rehabilitation	0.293488	C0078960	MM	SF	ACL	anterior cruciate ligament_rehabilitation	MM
PMSB	CBOW	arthritis	15	DMARDs	0.288353	C0242708	SM	SF	DMARDs	disease-modifying antirheumatic drugs	SM
PMSB	CBOW	arthritis	16	knee	0.278765	C0022742	MM				MM
PMSB	CBOW	arthritis	17	thumb_carpometacarpal_(CMC)	0.277500	C1305089	IM	SF	CMC	thumb_carpometacarpal_(carpometacarpal)	IM
PMSB	CBOW	arthritis	18	US_for_detecting	0.276080	C0442726	MM	SF-I			MM
PMSB	CBOW	arthritis	19	trapeziometacarpal	0.274943	C1305089	NM				NM
PMSB	CBOW	arthritis	20	RA	0.273943	C0003873	IM	SF	RA	rheumatoid arthritis	SM
PMSB	Skip-gram	arthritis	1	rheumatoid_arthritis	0.583398	C0003873	SM				SM
PMSB	Skip-gram	arthritis	2	joints	0.553651	C0022417	MM				MM
PMSB	Skip-gram	arthritis	3	osteoarthritis	0.545826	C0029408	SM				SM
PMSB	Skip-gram	arthritis	4	other_rheumatic_diseases	0.527699	C0035435	SM				SM
PMSB	Skip-gram	arthritis	5	joint_inflammation	0.513830	C0003864	MM				MM
PMSB	Skip-gram	arthritis	6	Cox-2_inhibitors	0.511104	C1257954	MM	SF	Cox-2	cycloxygenase-2_inhibitors	IM
PMSB	Skip-gram	arthritis	7	arthropathy	0.510130	C0022408	SM				SM
PMSB	Skip-gram	arthritis	8	juvenile_idiopathic_arthritis	0.505285	C3495559	MM				MM
PMSB	Skip-gram	arthritis	9	joint_damage	0.503710	C0022417	MM				MM
PMSB	Skip-gram	arthritis	10	osteoarthritis_(OA)_is	0.502383	C0029408	MM	SF	OA	osteoarthritis_(osteoarthritis)_is	SM
PMSB	Skip-gram	arthritis	11	enthesitis	0.499461	C1282952	SM				SM
PMSB	Skip-gram	arthritis	12	rheumatoid_arthritis_(RA)	0.498871	C0003873	MM	SF	RA	rheumatoid_arthritis_(rheumatoid arthritis)	SM
PMSB	Skip-gram	arthritis	13	peripheral_arthritis	0.490921	C0238694	SM				SM
PMSB	Skip-gram	arthritis	14	ankylosing_spondylitis	0.490785	C0038013	SM				SM
PMSB	Skip-gram	arthritis	15	benefit-risk_preferences	0.489994	C0558295	MM				MM
PMSB	Skip-gram	arthritis	16	polyarticular	0.486912	C0240789	SM				SM
PMSB	Skip-gram	arthritis	17	joint_destruction	0.484696	C0541875	SM				SM
PMSB	Skip-gram	arthritis	18	inflammatory_arthritis	0.484665	C0003864	SM				SM
PMSB	Skip-gram	arthritis	19	patients_with_OA	0.481135	C0029408	MM	SF	OA	patients_with_osteoarthritis	MM
PMSB	Skip-gram	arthritis	20	joint_disease	0.480934	C0022408	SM				SM
PMSB	CBOW	diabetes	1	diabetes_mellitus	0.556558	C0011849	SM				SM
PMSB	CBOW	diabetes	2	type_2_diabetes	0.514633	C0011860	SM				SM
PMSB	CBOW	diabetes	3	glycemic_control	0.449620	C0005802	MM				MM
PMSB	CBOW	diabetes	4	diabetes_mellitus_(T2DM)	0.448794	C0011860	IM	SF	T2DM	diabetes_mellitus_(type 2 diabetic mellitus)	SM
PMSB	CBOW	diabetes	5	type_2_diabetes_mellitus	0.436958	C0011860	MM				MM
PMSB	CBOW	diabetes	6	type_2_diabetic_patients	0.433257	C0011860	IM				IM
PMSB	CBOW	diabetes	7	patients_with_type_2	0.427964	C0011860	IM				IM
PMSB	CBOW	diabetes	8	people_with_type_2	0.421651	C0011860	IM				IM
PMSB	CBOW	diabetes	9	patients_with_type_1	0.419095	C0011854	IM				IM
PMSB	CBOW	diabetes	10	glucose_levels	0.409310	C0428548	SM				SM
PMSB	CBOW	diabetes	11	glycated_hemoglobin	0.396048	C0017853	SM				SM
PMSB	CBOW	diabetes	12	glycemic	0.393523	C0005802	SM				SM
PMSB	CBOW	diabetes	13	metabolic_syndrome	0.392938	C0524620	SM				SM
PMSB	CBOW	diabetes	14	glucose_intolerance	0.389105	C0271650	SM				SM
PMSB	CBOW	diabetes	15	type_2	0.386524	C0011860	IM				IM
PMSB	CBOW	diabetes	16	blood_glucose_(SMBG)	0.377959	C0005802	SM	SF	SMBG	blood_glucose_(self-monitoring of blood glucose)	MM
PMSB	CBOW	diabetes	17	nondiabetic	0.376462	C0241863	NM				NM
PMSB	CBOW	diabetes	18	blood_glucose	0.374541	C0005802	SM				SM
PMSB	CBOW	diabetes	19	individuals_with_type_2	0.372707	C0011860	IM				IM
PMSB	CBOW	diabetes	20	glucagon-like_peptide-1_receptor_agonists	0.370923	C2917359	SM				SM
PMSB	Skip-gram	diabetes	1	microvascular_complications	0.703512	C0009566	MM				MM
PMSB	Skip-gram	diabetes	2	diabetes_mellitus	0.687469	C0011849	SM				SM
PMSB	Skip-gram	diabetes	3	type_2_diabetes	0.678350	C0011860	SM				SM
PMSB	Skip-gram	diabetes	4	patients_with_diabetes	0.664107	C0011849	MM				MM
PMSB	Skip-gram	diabetes	5	diabetic_complications	0.639384	C0342257	SM				SM
PMSB	Skip-gram	diabetes	6	macrovascular_disease	0.638606	C2609253	IM				IM
PMSB	Skip-gram	diabetes	7	glycemic_control	0.635204	C0005802	MM				MM
PMSB	Skip-gram	diabetes	8	patients_with_type_2	0.633285	C0011860	IM				IM
PMSB	Skip-gram	diabetes	9	to_improve_glycemic_control	0.632217	C0005802	MM				MM
PMSB	Skip-gram	diabetes	10	macrovascular_complications	0.630173	C0009566	MM				MM
PMSB	Skip-gram	diabetes	11	United_Kingdom_Prospective_Diabetes	0.626488	C0023981	MM				MM
PMSB	Skip-gram	diabetes	12	glycaemic_control	0.620026	C0005802	MM				MM
PMSB	Skip-gram	diabetes	13	glucose_variability	0.614278	C0017725	MM				MM
PMSB	Skip-gram	diabetes	14	diabetic_patients	0.611639	C0241863	MM				MM
PMSB	Skip-gram	diabetes	15	diabetes_mellitus_type_2	0.604183	C0011860	SM				SM
PMSB	Skip-gram	diabetes	16	glycemic	0.603599	C0005802	SM				SM
PMSB	Skip-gram	diabetes	17	patients_with_type_1	0.603474	C0011854	IM				IM
PMSB	Skip-gram	diabetes	18	diabetes_mellitus_(T2DM)	0.603171	C0011860	IM	SF	T2DM	diabetes_mellitus_(type 2 diabetic mellitus)	SM
PMSB	Skip-gram	diabetes	19	diabetes-related	0.602448	C0011849	IM				IM
PMSB	Skip-gram	diabetes	20	poor_glycaemic_control	0.602120	C0342299	SM				SM
PMSB	CBOW	hypertension	1	hypertensive_patients	0.504486	C0857121	MM				MM
PMSB	CBOW	hypertension	2	blood_pressure	0.484307	C0005823	MM				MM
PMSB	CBOW	hypertension	3	blood_pressure_(BP)	0.410071	C0005823	MM	SF	BP	blood_pressure_(blood pressure)	MM
PMSB	CBOW	hypertension	4	antihypertensive_drugs	0.409631	C0003364	SM				SM
PMSB	CBOW	hypertension	5	blood_pressure_control	0.406395	C0005823	MM				MM
PMSB	CBOW	hypertension	6	antihypertensive_agents	0.400976	C0003364	SM				SM
PMSB	CBOW	hypertension	7	hypertensive	0.397924	C0857121	SM				SM
PMSB	CBOW	hypertension	8	hypertension_diabetes	0.396859	C0011849|C0020538	MM				MM
PMSB	CBOW	hypertension	9	antihypertensive	0.392498	C0003364	SM				SM
PMSB	CBOW	hypertension	10	lifestyle_modifications	0.381792	C2960841	MM				MM
PMSB	CBOW	hypertension	11	blood_pressure_levels	0.380666	C0005823	MM				MM
PMSB	CBOW	hypertension	12	antihypertensive_treatment	0.377023	C0003364	MM				MM
PMSB	CBOW	hypertension	13	high_blood_pressure	0.370536	C0020538	MM				MM
PMSB	CBOW	hypertension	14	cardiovascular_(CV)	0.365171	C0007226	MM	SF	CV	cardiovascular_(cardiovascular)	MM
PMSB	CBOW	hypertension	15	systolic_blood_pressure_(SBP)	0.364076	C0871470	MM	SF	SBP	systolic_blood_pressure_(systolic blood pressure)	MM
PMSB	CBOW	hypertension	16	normotension	0.361202	C2712122	SM				SM
PMSB	CBOW	hypertension	17	BP	0.355859	C0005823	IM	SF	BP	blood pressure	MM
PMSB	CBOW	hypertension	18	antihypertensive_medication	0.355449	C0003364	SM				SM
PMSB	CBOW	hypertension	19	hypertensive_subjects	0.353704	C0857121	MM				MM
PMSB	CBOW	hypertension	20	angiotensin_receptor_blockers	0.352734	C0521942	MM				MM
PMSB	Skip-gram	hypertension	1	hypertensive_patients	0.669855	C0857121	MM				MM
PMSB	Skip-gram	hypertension	2	hypertensive	0.663876	C0857121	SM				SM
PMSB	Skip-gram	hypertension	3	target_organ_damage	0.626058	C0178784	MM				MM
PMSB	Skip-gram	hypertension	4	blood_pressure_control	0.617813	C0005823	MM				MM
PMSB	Skip-gram	hypertension	5	blood_pressure_lowering	0.614970	C0005823	MM				MM
PMSB	Skip-gram	hypertension	6	cardiovascular_morbidity	0.611515	C1301700	SM				SM
PMSB	Skip-gram	hypertension	7	blood_pressure	0.609345	C0005823	MM				MM
PMSB	Skip-gram	hypertension	8	high_blood_pressure	0.602100	C0020538	MM				MM
PMSB	Skip-gram	hypertension	9	blood_pressure_levels	0.601999	C0005823	MM				MM
PMSB	Skip-gram	hypertension	10	antihypertensive_treatment	0.601650	C0003364	MM				MM
PMSB	Skip-gram	hypertension	11	patients_with_essential_hypertension	0.595393	C0085580	MM				MM
PMSB	Skip-gram	hypertension	12	normotensive	0.593349	C2712122	SM				SM
PMSB	Skip-gram	hypertension	13	NDCAs	0.592515	C0006684	NM	SF	NDCAs	nondihydropyridine calcium antagonists	SM
PMSB	Skip-gram	hypertension	14	sodium-to-potassium_ratio	0.588050	C1318199	MM				MM
PMSB	Skip-gram	hypertension	15	130/80_mm_Hg	0.584198	C0242485	IM	SF-NU	measurement	measurement	SM
PMSB	Skip-gram	hypertension	16	hypertensive_subjects	0.582961	C0857121	MM				MM
PMSB	Skip-gram	hypertension	17	nonhypertensive_patients	0.581167	C0857121	IM				IM
PMSB	Skip-gram	hypertension	18	antihypertensive_therapy	0.580446	C0585941	SM				SM
PMSB	Skip-gram	hypertension	19	reducing_BP	0.579658	C0005823	IM	SF	BP	reducing_blood pressure	MM
PMSB	Skip-gram	hypertension	20	antihypertensive_drug_classes	0.579426	C0003364	MM				MM
PMSB	CBOW	obesity	1	overweight	0.508887	C0497406	SM				SM
PMSB	CBOW	obesity	2	obese	0.403526	C0028754	SM				SM
PMSB	CBOW	obesity	3	body_mass_index_(BMI)	0.384804	C1305855	MM	SF	BMI	body_mass_index_(body mass index)	MM
PMSB	CBOW	obesity	4	childhood_obesity	0.379763	C2362324	SM				SM
PMSB	CBOW	obesity	5	obese_adults	0.376629	C0028754	MM				MM
PMSB	CBOW	obesity	6	overweight_obesity	0.358486	C0028754|C0497406	MM				MM
PMSB	CBOW	obesity	7	type_2_diabetes	0.353124	C0011860	SM				SM
PMSB	CBOW	obesity	8	BMI	0.350326	C1305855	NM	SF	BMI	body mass index	MM
PMSB	CBOW	obesity	9	underweight_overweight	0.346253	C0041667|C0497406	MM				MM
PMSB	CBOW	obesity	10	obese_children	0.342024	C0028754	MM				MM
PMSB	CBOW	obesity	11	eating_rate	0.340139	C0013470	MM				MM
PMSB	CBOW	obesity	12	weight_loss	0.339552	C1262477	MM				MM
PMSB	CBOW	obesity	13	body_mass_index	0.338900	C1305855	MM				MM
PMSB	CBOW	obesity	14	among_overweight	0.337752	C0497406	SM				SM
PMSB	CBOW	obesity	15	severe_obesity	0.334768	C0028756	SM				SM
PMSB	CBOW	obesity	16	association_between_obesity	0.334266	C0028754	MM				MM
PMSB	CBOW	obesity	17	compared_with_normal_weight	0.329462	C2712185	MM				MM
PMSB	CBOW	obesity	18	underweight	0.327660	C0041667	SM				SM
PMSB	CBOW	obesity	19	weight	0.325699	C0005910	MM				MM
PMSB	CBOW	obesity	20	obesity_among_children	0.322738	C0028754	MM				MM
PMSB	Skip-gram	obesity	1	overweight	0.721975	C0497406	SM				SM
PMSB	Skip-gram	obesity	2	obese	0.681827	C0028754	SM				SM
PMSB	Skip-gram	obesity	3	obesity-related	0.663380	C0028754	MM				MM
PMSB	Skip-gram	obesity	4	body_mass_index	0.621026	C1305855	MM				MM
PMSB	Skip-gram	obesity	5	type_2_diabetes_hypertension	0.600932	C0011860|C0020538	MM				MM
PMSB	Skip-gram	obesity	6	childhood_obesity	0.599695	C2362324	SM				SM
PMSB	Skip-gram	obesity	7	obese_individuals	0.597848	C0028754	MM				MM
PMSB	Skip-gram	obesity	8	body_mass_index_(BMI)	0.594751	C1305855	MM	SF	BMI	body_mass_index_(body mass index)	MM
PMSB	Skip-gram	obesity	9	are_overweight_or	0.594064	C0497406	SM				SM
PMSB	Skip-gram	obesity	10	overweight_children	0.589174	C3824967	SM				SM
PMSB	Skip-gram	obesity	11	central_obesity	0.587449	C0311277	SM				SM
PMSB	Skip-gram	obesity	12	normal_weight	0.580482	C2712185	SM				SM
PMSB	Skip-gram	obesity	13	abdominal_obesity	0.580063	C0311277	SM				SM
PMSB	Skip-gram	obesity	14	overweight_or_obesity	0.571962	C0028754|C0497406	MM				MM
PMSB	Skip-gram	obesity	15	being_overweight	0.567790	C0497406	SM				SM
PMSB	Skip-gram	obesity	16	BMI	0.567709	C1305855	NM	SF	BMI	body mass index	MM
PMSB	Skip-gram	obesity	17	obesity_overweight	0.560592	C0028754|C0497406	MM				MM
PMSB	Skip-gram	obesity	18	obesity-associated	0.558882	C0028754	MM				MM
PMSB	Skip-gram	obesity	19	excess_weight	0.558152	C0000765	SM				SM
PMSB	Skip-gram	obesity	20	developing_type_2	0.551371	C0011860	IM				IM

## Sheet: SF to LF
First top-ranked long form in Allie	Short form	Short form variant	Long form	Comment
yes	OAG		open-angle glaucoma
yes	ACL		anterior cruciate ligament
yes	CARI		Caring for Australasians with Renal Impairment
yes	CKD	cKD|ckd	Chronic Kidney Disease
no	dcm		dilated cardiomyopathy	Not the first top-ranked long form in Allie. Select the second top-ranked long form
yes	HFpEF		heart failure with preserved ejection fraction
yes	ACE		angiotensin-converting enzyme
yes	AED	AEDs	antiepileptic drug
yes	BP	bp	blood pressure
yes	BMI		body mass index
no	bcs		body condition score	Not the first top-ranked long form in Allie. Upper case all characters for the short form, and then, select the second top-ranked long form
yes	CV		cardiovascular
yes	CRT		cardiac resynchronization therapy
yes	chf		congestive heart failure
no	crf		chronic renal failure	Not the first top-ranked long form in Allie. Select the second top-ranked long form
yes	CMC		carpometacarpal
yes	Cox-2		cycloxygenase-2
no	dz		disease	Outside of Allie
no	dm		diabetes mellitus	Not the first top-ranked long form in Allie. Upper case all characters for the short form, and then, select the first top-ranked long form
yes	echo		echocardiography
yes	GFR		glomerular filtration rate
yes	hct		hematocrit
yes	HF		heart failure
yes	ICS		inhaled corticosteroids
yes	IACI		intra-articular corticosteroid injection
yes	IOP	IOP-|iop|iops	intraocular pressure
yes	LVEF		left ventricular ejection fraction
yes	LABA	LABAs	long-acting beta2-agonist
yes	meds		medications
no	mvd		mitral valve disease	Not the first top-ranked long form in Allie. Upper case all characters for the short form, and then, select the fifth top-ranked long form
yes	NDCAs		nondihydropyridine calcium antagonists
yes	OA	oa|oa-	osteoarthritis
yes	ESRD		end-stage renal disease
yes	POAG		primary open-angle glaucoma
no	resp		respiratory	Outside of Allie
yes	RA		rheumatoid arthritis
yes	SMBG		self-monitoring of blood glucose
yes	SBP		systolic blood pressure
no	tx		treatment	Outside of Allie
no	tx		therapy	Outside of Allie
yes	T2DM		type 2 diabetic mellitus
yes	wbc		white blood cell
yes	anti-LTs		antileukotrienes
yes	DMARDs		disease-modifying antirheumatic drugs
yes	ESAs		erythropoiesis-stimulating agents
yes	imha		immune-mediated hemolytic anemia
yes	pcv		packed-cell volumes
yes	copd		chronic obstructive pulmonary disease
yes	djd		degenerative joint disease
yes	dka		diabetic ketoacidosis
no	hac		hyperadrenocorticism	Not the first top-ranked long form in Allie. Select the second top-ranked long form
yes	hcm		hypertrophic cardiomyopathy
no	hypert4	hyper_t|hyper_t4|hypert|hyperthy	hyperthyroidism	Outside of Allie
no	kbr		potassium bromide	Outside of Allie
no	lrt		lower respiratory tract	Not the first top-ranked long form in Allie. Select the second top-ranked long form
yes	nsaid	nsaids	nonsteroidal anti-inflammatory drug
yes	phaco		phacoemulsification
yes	pheno	phenobarb	phenobarbital
no	supps		supplements	Outside of Allie
no	rc	rcw	ROYAL CANIN	Outside of Allie
no	lf		left	Outside of Allie
yes	urt		upper respiratory tract
no	ls		lumbosacral	Not the first top-ranked long form in Allie. Select the third top-ranked long form

## Sheet: MetaMap performance
Experiment	Dataset	Model	Target term (n-gram)	TP	FP	FN	Precision	Recall	F measure
EXP-1	VetCN	CBOW	anaemia	16	3	1	84.21	94.12	88.89
EXP-1	VetCN	CBOW	arthritis	14	1	5	93.33	73.68	82.35
EXP-1	VetCN	CBOW	asthma	18	0	2	100.00	90.00	94.74
EXP-1	VetCN	CBOW	ckd	11	5	4	68.75	73.33	70.97
EXP-1	VetCN	CBOW	diabetes	13	4	3	76.47	81.25	78.79
EXP-1	VetCN	CBOW	epilepsy	18	0	2	100.00	90.00	94.74
EXP-1	VetCN	CBOW	glaucoma	14	2	4	87.50	77.78	82.35
EXP-1	VetCN	CBOW	heart_failure	14	5	1	73.68	93.33	82.35
EXP-1	VetCN	CBOW	hypertension	10	4	6	71.43	62.50	66.67
EXP-1	VetCN	CBOW	obesity	15	5	0	75.00	100.00	85.71
EXP-1	VetCN	CBOW	osteoarthritis	18	1	1	94.74	94.74	94.74
EXP-2	VetCN	CBOW	anaemia	19	1	0	95.00	100.00	97.44
EXP-2	VetCN	CBOW	arthritis	15	0	5	100.00	75.00	85.71
EXP-2	VetCN	CBOW	asthma	19	0	1	100.00	95.00	97.44
EXP-2	VetCN	CBOW	ckd	19	0	1	100.00	95.00	97.44
EXP-2	VetCN	CBOW	diabetes	18	0	2	100.00	90.00	94.74
EXP-2	VetCN	CBOW	epilepsy	19	0	1	100.00	95.00	97.44
EXP-2	VetCN	CBOW	glaucoma	18	1	1	94.74	94.74	94.74
EXP-2	VetCN	CBOW	heart_failure	19	1	0	95.00	100.00	97.44
EXP-2	VetCN	CBOW	hypertension	19	0	1	100.00	95.00	97.44
EXP-2	VetCN	CBOW	obesity	17	3	0	85.00	100.00	91.89
EXP-2	VetCN	CBOW	osteoarthritis	19	0	1	100.00	95.00	97.44
EXP-1	VetCN	Skip-gram	anaemia	18	1	1	94.74	94.74	94.74
EXP-1	VetCN	Skip-gram	arthritis	17	1	2	94.44	89.47	91.89
EXP-1	VetCN	Skip-gram	asthma	17	2	1	89.47	94.44	91.89
EXP-1	VetCN	Skip-gram	ckd	10	6	4	62.50	71.43	66.67
EXP-1	VetCN	Skip-gram	diabetes	16	2	2	88.89	88.89	88.89
EXP-1	VetCN	Skip-gram	epilepsy	18	0	2	100.00	90.00	94.74
EXP-1	VetCN	Skip-gram	glaucoma	14	1	5	93.33	73.68	82.35
EXP-1	VetCN	Skip-gram	heart_failure	16	3	1	84.21	94.12	88.89
EXP-1	VetCN	Skip-gram	hypertension	13	5	2	72.22	86.67	78.79
EXP-1	VetCN	Skip-gram	obesity	16	3	1	84.21	94.12	88.89
EXP-1	VetCN	Skip-gram	osteoarthritis	17	3	0	85.00	100.00	91.89
EXP-2	VetCN	Skip-gram	anaemia	19	1	0	95.00	100.00	97.44
EXP-2	VetCN	Skip-gram	arthritis	18	0	2	100.00	90.00	94.74
EXP-2	VetCN	Skip-gram	asthma	20	0	0	100.00	100.00	100.00
EXP-2	VetCN	Skip-gram	ckd	20	0	0	100.00	100.00	100.00
EXP-2	VetCN	Skip-gram	diabetes	18	1	1	94.74	94.74	94.74
EXP-2	VetCN	Skip-gram	epilepsy	19	0	1	100.00	95.00	97.44
EXP-2	VetCN	Skip-gram	glaucoma	18	1	1	94.74	94.74	94.74
EXP-2	VetCN	Skip-gram	heart_failure	20	0	0	100.00	100.00	100.00
EXP-2	VetCN	Skip-gram	hypertension	20	0	0	100.00	100.00	100.00
EXP-2	VetCN	Skip-gram	obesity	17	2	1	89.47	94.44	91.89
EXP-2	VetCN	Skip-gram	osteoarthritis	17	3	0	85.00	100.00	91.89
EXP-1	PMSB	CBOW	anaemia	18	2	0	90.00	100.00	94.74
EXP-1	PMSB	CBOW	arthritis	16	2	2	88.89	88.89	88.89
EXP-1	PMSB	CBOW	asthma	13	4	3	76.47	81.25	78.79
EXP-1	PMSB	CBOW	CKD	20	0	0	100.00	100.00	100.00
EXP-1	PMSB	CBOW	diabetes	12	7	1	63.16	92.31	75.00
EXP-1	PMSB	CBOW	epilepsy	17	3	0	85.00	100.00	91.89
EXP-1	PMSB	CBOW	glaucoma	18	2	0	90.00	100.00	94.74
EXP-1	PMSB	CBOW	heart_failure	17	3	0	85.00	100.00	91.89
EXP-1	PMSB	CBOW	hypertension	19	1	0	95.00	100.00	97.44
EXP-1	PMSB	CBOW	obesity	19	0	1	100.00	95.00	97.44
EXP-1	PMSB	CBOW	osteoarthritis	18	2	0	90.00	100.00	94.74
EXP-2	PMSB	CBOW	anaemia	17	3	0	85.00	100.00	91.89
EXP-2	PMSB	CBOW	arthritis	17	2	1	89.47	94.44	91.89
EXP-2	PMSB	CBOW	asthma	13	5	2	72.22	86.67	78.79
EXP-2	PMSB	CBOW	CKD	20	0	0	100.00	100.00	100.00
EXP-2	PMSB	CBOW	diabetes	13	6	1	68.42	92.86	78.79
EXP-2	PMSB	CBOW	epilepsy	19	1	0	95.00	100.00	97.44
EXP-2	PMSB	CBOW	glaucoma	20	0	0	100.00	100.00	100.00
EXP-2	PMSB	CBOW	heart_failure	18	2	0	90.00	100.00	94.74
EXP-2	PMSB	CBOW	hypertension	20	0	0	100.00	100.00	100.00
EXP-2	PMSB	CBOW	obesity	20	0	0	100.00	100.00	100.00
EXP-2	PMSB	CBOW	osteoarthritis	20	0	0	100.00	100.00	100.00
EXP-1	PMSB	Skip-gram	anaemia	16	3	1	84.21	94.12	88.89
EXP-1	PMSB	Skip-gram	arthritis	20	0	0	100.00	100.00	100.00
EXP-1	PMSB	Skip-gram	asthma	12	7	1	63.16	92.31	75.00
EXP-1	PMSB	Skip-gram	CKD	18	2	0	90.00	100.00	94.74
EXP-1	PMSB	Skip-gram	diabetes	15	5	0	75.00	100.00	85.71
EXP-1	PMSB	Skip-gram	epilepsy	18	2	0	90.00	100.00	94.74
EXP-1	PMSB	Skip-gram	glaucoma	16	3	1	84.21	94.12	88.89
EXP-1	PMSB	Skip-gram	heart_failure	14	5	1	73.68	93.33	82.35
EXP-1	PMSB	Skip-gram	hypertension	16	3	1	84.21	94.12	88.89
EXP-1	PMSB	Skip-gram	obesity	18	1	1	94.74	94.74	94.74
EXP-1	PMSB	Skip-gram	osteoarthritis	18	2	0	90.00	100.00	94.74
EXP-2	PMSB	Skip-gram	anaemia	18	1	1	94.74	94.74	94.74
EXP-2	PMSB	Skip-gram	arthritis	19	1	0	95.00	100.00	97.44
EXP-2	PMSB	Skip-gram	asthma	13	6	1	68.42	92.86	78.79
EXP-2	PMSB	Skip-gram	CKD	18	2	0	90.00	100.00	94.74
EXP-2	PMSB	Skip-gram	diabetes	16	4	0	80.00	100.00	88.89
EXP-2	PMSB	Skip-gram	epilepsy	19	1	0	95.00	100.00	97.44
EXP-2	PMSB	Skip-gram	glaucoma	20	0	0	100.00	100.00	100.00
EXP-2	PMSB	Skip-gram	heart_failure	18	2	0	90.00	100.00	94.74
EXP-2	PMSB	Skip-gram	hypertension	19	1	0	95.00	100.00	97.44
EXP-2	PMSB	Skip-gram	obesity	19	1	0	95.00	100.00	97.44
EXP-2	PMSB	Skip-gram	osteoarthritis	20	0	0	100.00	100.00	100.00
