# Supplementary material for: Exploring semantic deep learning for building reliable and reusable one health knowledge from PubMed systematic reviews and veterinary clinical notes
Source: J Biomed Semantics. 2019 Nov 12;10(Suppl 1):22. doi: 10.1186/s13326-019-0212-6 (PMC6849172; doi:10.1186/s13326-019-0212-6)
Supplement: Supplementary file 3 — Additional file 3. This file shows the results of the evaluation of UMLS CUI pairs with BMJ Best Practice content (i.e. human medicine), i.e. the file contains the 3-tuples (target concept, candidate concept, validation label) for the VetCN dataset (worksheet “VetCN”) and the PMSB dataset (worksheet “PMSB”). The worksheet “signatures” has the ontological signature (i.e. a list of SNOMED CT identifiers) for each of the 11 medical conditions that are the subject of this study. The worksheet “q One Health” shows the number of UMLS CUI pairs validated with BMJ Best Practice content (i.e. human medicine) for each of the 27 UMLS Semantic Types that participates in the SPARQL SELECT query q1VU or q2VU or q3VU (i.e. One Health queries from Table 11). [file 13326_2019_212_MOESM3_ESM.xls]

## Sheet: VetCN
Dataset	Model	Target term (n-gram) lower case	UMLS CUI pair (target,candidate)	Validation label	The BMJ Best Practice term	Notes & Excerpts from external resources
VetCN|PMSB	Skip-gram(VetCN)	heart_failure	(C0018801,C0018801)	Itself
VetCN	CBOW(VetCN)|Skip-gram(VetCN)	heart_failure	(C0018801,C0003962)	Relatedness by exact/approximate match	ascites
VetCN	CBOW(VetCN)|Skip-gram(VetCN)	heart_failure	(C0018801,C0007193)	Relatedness by exact/approximate match	cardiomyopathy
VetCN	Skip-gram(VetCN)	heart_failure	(C0018801,C0012798)	Relatedness by exact/approximate match	diuretics
VetCN	CBOW(VetCN)	heart_failure	(C0018801,C0013516)	Relatedness by exact/approximate match	echocardiography
VetCN	CBOW(VetCN)|Skip-gram(VetCN)	heart_failure	(C0018801,C0018799)	Relatedness by exact/approximate match	cardiac disease
VetCN|PMSB	CBOW(VetCN)|Skip-gram(VetCN)	heart_failure	(C0018801,C0018802)	Relatedness by exact/approximate match	congestive heart failure
VetCN	CBOW(VetCN)|Skip-gram(VetCN)	heart_failure	(C0018801,C0032227)	Relatedness by exact/approximate match	pleural effusion
VetCN	CBOW(VetCN)|Skip-gram(VetCN)	heart_failure	(C0018801,C0034063)	Relatedness by exact/approximate match	pulmonary oedema
VetCN	CBOW(VetCN)|Skip-gram(VetCN)	heart_failure	(C0018801,C0878544)	Relatedness by exact/approximate match	cardiomyopathy
VetCN	CBOW(VetCN)	heart_failure	(C0018801,C1749797)	Relatedness by exact/approximate match	cardiogenic	[2018, Source: Consumer Health Vocabulary (CHV), CHV: 0000055373]
VetCN	CBOW(VetCN)|Skip-gram(VetCN)	heart_failure	(C0018801,C0071071)	Relatedness by inexact match (hypernym/hyponym)	inodilator therapy	Note: Pimobendan is an inodilator. "Pimobendan is an inodilator exerting an inotropic effect by a dual mechanism of action consisting of calcium sensitization and inhibition of phosphodiesterase 3 (PDE3) and exerting a vasodilatory effect via PDE3 inhibition." [2012, Source: Journal of Veterinary Emergency and Critical Care, https://onlinelibrary.wiley.com/doi/pdf/10.1111/j.1476-4431.2012.00768.x]
VetCN	CBOW(VetCN)	heart_failure	(C0018801,C0007220)	Relatedness by inexact match (hypernym/hyponym)	treatment of heart failure
VetCN	CBOW(VetCN)|Skip-gram(VetCN)	heart_failure	(C0018801,C0007194)	Relatedness by inexact match (hyponym/hypernym)	hypertrophic obstructive cardiomyopathy
VetCN	CBOW(VetCN)	heart_failure	(C0018801,C0262402)	Relatedness by inexact match (hyponym/hypernym)	low cardiac output state
VetCN	Skip-gram(VetCN)	heart_failure	(C0018801,C3842523)	Relatedness by inexact match (hyponym/hypernym)	congestive heart failure
VetCN	CBOW(VetCN)|Skip-gram(VetCN)	heart_failure	(C0018801,C0026265)	Relatedness by inexact match (background knowledge)	mitral valve	[Jan 2018, Source: SNOMED CT, SCTID: 11851006]
VetCN	CBOW(VetCN)	heart_failure	(C0018801,C2500064)	Relatedness by inexact match (background knowledge)	CT scan	"Computed tomography (CT) is a type of imaging." [May 2018, Source: MedlinePlus, https://medlineplus.gov/ctscans.html] "A cardiac CT (computed tomography) scan is a painless imaging test that uses x-rays to take detailed pictures of your heart and its blood vessels." [May 2018, Source: MedlinePlus, https://medlineplus.gov/hearthealthtests.html]
VetCN|PMSB	Skip-gram(VetCN)	asthma	(C0004096,C0004096)	Itself
VetCN	CBOW(VetCN)	asthma	(C0004096,C0010200)	Relatedness by exact/approximate match	coughing
VetCN	CBOW(VetCN)|Skip-gram(VetCN)	asthma	(C0004096,C0021461)	Relatedness by exact/approximate match	inhaler
VetCN	CBOW(VetCN)	asthma	(C0004096,C0024109)	Relatedness by exact/approximate match	pulmonary
VetCN	CBOW(VetCN)|Skip-gram(VetCN)	asthma	(C0004096,C0024115)	Relatedness by exact/approximate match	lung disease
VetCN	CBOW(VetCN)|Skip-gram(VetCN)	asthma	(C0004096,C0024117)	Relatedness by exact/approximate match	COPD	Note: chronic obstructive pulmonary disease (COPD)
VetCN	CBOW(VetCN)	asthma	(C0004096,C0039771)	Relatedness by exact/approximate match	theophylline	Active ingredient of corvental: Theophylline [May 2018, Source: NOAH (the National Office of Animal Health), http://www.noahcompendium.co.uk/?id=-462172]
VetCN	CBOW(VetCN)|Skip-gram(VetCN)	asthma	(C0004096,C0043144)	Relatedness by exact/approximate match	wheezing
VetCN	CBOW(VetCN)|Skip-gram(VetCN)	asthma	(C0004096,C0458578)	Relatedness by exact/approximate match	upper respiratory tract
VetCN	Skip-gram(VetCN)	asthma	(C0004096,C0699949)	Relatedness by exact/approximate match	airway disease
VetCN	Skip-gram(VetCN)	asthma	(C0004096,C0748168)	Relatedness by exact/approximate match	lung disease	"Pulmonary pathology includes a large spectrum of both neoplastic and non-neoplastic diseases that affect the lung." [2009, Source: Molecular Pathology, https://www.sciencedirect.com/science/article/pii/B9780123744197000184]
VetCN	CBOW(VetCN)	asthma	(C0004096,C0034069)	Relatedness by inexact match (hypernym/hyponym)	fibrosis
VetCN	CBOW(VetCN)	asthma	(C0004096,C0018799)	Relatedness by inexact match (hyponym/hypernym)	congestive heart failure
VetCN|PMSB	CBOW(VetCN)	asthma	(C0004096,C0035455)	Relatedness by inexact match (hyponym/hypernym)	allergic rhinitis
VetCN	Skip-gram(VetCN)	asthma	(C0004096,C0035204)	Relatedness by inexact match (hyponym/hypernym)	Asthma	[Jan 2018, Source: SNOMED CT, SCTID: 50043002]
VetCN	CBOW(VetCN)|Skip-gram(VetCN)	asthma	(C0004096,C0006277)	Relatedness by inexact match (background knowledge)	neutrophils|eosinophils	[Jan 2018, Source: SNOMED CT, SCTID: 63480004] "In chronic bronchitis (CB) and chronic obstructive pulmonary disease (COPD), neutrophils are present in the airways. To differentiate among the pathology of asthma, CB, and COPD eosinophils and neutrophils were studied in peripheral blood, bronchial biopsy specimens, and bronchoalveolar lavage fluid (BALF)." [1993, Source: Journal of Allergy and Cli…
VetCN	Skip-gram(VetCN)	asthma	(C0004096,C0006285)	Relatedness by inexact match (background knowledge)	bacterial infections (Mycoplasma pneumoniae or Chlamydia pneumoniae)	[Jan 2018, Source: SNOMED CT, SCTID: 396285007][Jan 2018, Source: SNOMED CT, SCTID: 724498004]
VetCN	CBOW(VetCN)|Skip-gram(VetCN)	asthma	(C0004096,C0008677)	Relatedness by inexact match (background knowledge)	neutrophils|eosinophils	[Jan 2018, Source: SNOMED CT, SCTID: 63480004] "In chronic bronchitis (CB) and chronic obstructive pulmonary disease (COPD), neutrophils are present in the airways. To differentiate among the pathology of asthma, CB, and COPD eosinophils and neutrophils were studied in peripheral blood, bronchial biopsy specimens, and bronchoalveolar lavage fluid (BALF)." [1993, Source: Journal of Allergy and Cli…
VetCN|PMSB	CBOW(VetCN)|Skip-gram(VetCN)	asthma	(C0004096,C0032285)	Relatedness by inexact match (background knowledge)	bacterial infections (Mycoplasma pneumoniae or Chlamydia pneumoniae)	[Jan 2018, Source: SNOMED CT, SCTID: 724498004]
VetCN	CBOW(VetCN)	asthma	(C0004096,C0040584)	Relatedness by inexact match (background knowledge)	Chlamydia pneumoniae	"High affinity to the epithelial lining of the airways makes Chlamydophila pneumoniae a common etiological agent of respiratory tract infections (RTI). It causes among others: pharyngitis, tracheitis, sinusitis, otitis media, bronchitis and bronchiolitis, and pneumonia. ... ... ... Chlamydophila pneumoniae infection may play an important role in the pathogenesis and course of bronchial asthma." […
VetCN	CBOW(VetCN)	asthma	(C0004096,C0086523)	Relatedness by inexact match (background knowledge)	airway obstruction	"Airway obstruction is an uncommon presentation of unilateral laryngeal paralysis." [2013, Source: PubMed (Laryngoscope), PMID: 23529881]
VetCN	CBOW(VetCN)	asthma	(C0004096,C0232602)	Relatedness by inexact match (background knowledge)	coughing	"Other features of the cough signal apart from the number of coughs are potentially of use as clinical end-points, as follows. 1) The intensity of coughing is likely to be important; subjects with a small number of coughs may still find the symptom very distressing if associated with chest pains, retching or syncope." [2007, Source: European Respiratory journal, http://erj.ersjournals.com/content…
VetCN	Skip-gram(VetCN)	asthma	(C0004096,C0458579)	Relatedness by inexact match (background knowledge)	lower airway infection	[Jan 2018, Source: SNOMED CT, SCTID: 50417007] Note: "lower respiratory tract" is also known as "the lower airways"
VetCN	CBOW(VetCN)|Skip-gram(VetCN)	asthma	(C0004096,C1260881)	Relatedness by inexact match (background knowledge)	allergic asthma	[Jan 2018, Source: SNOMED CT, SCTID: 421092003]
VetCN	CBOW(VetCN)|Skip-gram(VetCN)	asthma	(C0004096,C3671954)	Relatedness by inexact match (background knowledge)	Tracheomalacia	"Tracheomalacia is a rare condition characterised by collapse of the trachea during respiration. " [2004, Source: PubMed (Paediatr Respir Rev.), PMID: 15135125]
VetCN|PMSB	CBOW(VetCN)|Skip-gram(VetCN)	epilepsy	(C0014544,C0014544)	Itself
VetCN	CBOW(VetCN)|Skip-gram(VetCN)	epilepsy	(C0014544,C0031412)	Relatedness by exact/approximate match	phenobarbital
VetCN|PMSB	CBOW(VetCN)|Skip-gram(VetCN)	epilepsy	(C0014544,C0036572)	Relatedness by exact/approximate match	seizures
VetCN	Skip-gram(VetCN)	epilepsy	(C0014544,C0360118)	Relatedness by exact/approximate match	rectal diazepam
VetCN|PMSB	Skip-gram(VetCN)	epilepsy	(C0014544,C0751495)	Relatedness by exact/approximate match	focal seizures	Note: 'partial' becomes 'focal'
VetCN	Skip-gram(VetCN)	epilepsy	(C0014544,C1148454)	Relatedness by exact/approximate match	seizure activity
VetCN	CBOW(VetCN)|Skip-gram(VetCN)	epilepsy	(C0014544,C1704332)	Relatedness by exact/approximate match	clusters	Note: "The temporal distribution of seizures is often as clinically relevant as overall seizure frequency. A patient who experiences one day of seizures per year may be considered fairly well controlled, but if the seizures occur in a flurry or cluster, this episode may result in a yearly visit to an emergency room or even hospital admission." [May 2018, Source: Epilepsy Foundation, https://www.e…
VetCN	CBOW(VetCN)|Skip-gram(VetCN)	epilepsy	(C0014544,C0391957)	Relatedness by inexact match (hyponym/hypernym)	idiopathic generalized epilepsies
VetCN	CBOW(VetCN)	epilepsy	(C0014544,C0038454)	Relatedness by inexact match (background knowledge)	infarcts|vascular abnormalities	"Common causes of epilepsy include: Stroke or transient ischemic attack (TIA)" [May 2018, Source: MedlinePlus, https://medlineplus.gov/ency/article/000694.htm]
VetCN	CBOW(VetCN)|Skip-gram(VetCN)	epilepsy	(C0014544,C0524466)	Relatedness by inexact match (background knowledge)	EEG monitoring	"Most of the pre-operative lateralizing and localizing problems in patients with complex partial seizures of temporal and frontal lobe origin, can be resolved by means of long-term EEG monitoring with extracranial or intracranial electrodes" [1988, Source: Acta Neurologica Scandinavica, https://onlinelibrary.wiley.com/doi/pdf/10.1111/j.1600-0404.1988.tb08004.x]
VetCN	CBOW(VetCN)|Skip-gram(VetCN)	epilepsy	(C0014544,C0580586)	Relatedness by inexact match (background knowledge)	EEG monitoring	"Most of the pre-operative lateralizing and localizing problems in patients with complex partial seizures of temporal and frontal lobe origin, can be resolved by means of long-term EEG monitoring with extracranial or intracranial electrodes" [1988, Source: Acta Neurologica Scandinavica, https://onlinelibrary.wiley.com/doi/pdf/10.1111/j.1600-0404.1988.tb08004.x]
VetCN	CBOW(VetCN)	epilepsy	(C0014544,C0071754)	Unrelated: excluded		"The use of bromides as a routine drug for epilepsy declined sharply, due mainly to these side effects and the advent of modern drugs, which were readily available and easier to administer." [2007, Source: Journal of Child Neurology, http://journals.sagepub.com/doi/abs/10.1177/0883073807302758] Rationale for exclusion: not use in medicine due to side effects of bromides
VetCN	CBOW(VetCN)|Skip-gram(VetCN)	epilepsy	(C0014544,C3886490)	Unrelated: excluded		Active substance of pexion: Imepitoin [2014, Source: European Commission, https://ec.europa.eu/health/documents/community-register/2014/20141216130460/anx_130460_en.pdf] "Although benzodiazepines (BZDs) offer a wide spectrum of antiepileptic activity against diverse types of epileptic seizures, their use in the treatment of epilepsy is limited because of adverse effects, loss of efficacy (toleran…
VetCN|PMSB	Skip-gram(VetCN)	glaucoma	(C0017601,C0017601)	Itself
VetCN|PMSB	CBOW(VetCN)	glaucoma	(C0017601,C0015392)	Relatedness by exact/approximate match	eye
VetCN	CBOW(VetCN)	glaucoma	(C0017601,C0016823)	Relatedness by exact/approximate match	Fundus
VetCN|PMSB	CBOW(VetCN)|Skip-gram(VetCN)	glaucoma	(C0017601,C0021888)	Relatedness by exact/approximate match	Intra-ocular pressure	[Jan 2018, Source: SNOMED CT, SCTID: 41633001]
VetCN	Skip-gram(VetCN)	glaucoma	(C0017601,C0022077)	Relatedness by exact/approximate match	iris
VetCN	CBOW(VetCN)	glaucoma	(C0017601,C0034121)	Relatedness by exact/approximate match	pupils
VetCN	CBOW(VetCN)	glaucoma	(C0017601,C0035298)	Relatedness by exact/approximate match	retina
VetCN	CBOW(VetCN)|Skip-gram(VetCN)	glaucoma	(C0017601,C0035305)	Relatedness by exact/approximate match	retinal detachment
VetCN	CBOW(VetCN)	glaucoma	(C0017601,C0042789)	Relatedness by exact/approximate match	vision	Menace response: "Glaucoma was the most reported cause of vision loss postoperatively, affecting 44% of eyes that lost vision. Loss of vision was defined as absence of a menace response and/or behavior consistent with blindness as assessed by a veterinary ophthalmologist in conjunction with client history." [2015, Source: PubMed (Vet Ophthalmol.), PMID: 25581380]
VetCN|PMSB	CBOW(VetCN)|Skip-gram(VetCN)	glaucoma	(C0017601,C0086543)	Relatedness by exact/approximate match	cataract
VetCN	Skip-gram(VetCN)	glaucoma	(C0017601,C0090306)	Relatedness by exact/approximate match	Latanoprost
VetCN	CBOW(VetCN)|Skip-gram(VetCN)	glaucoma	(C0017601,C0183969)	Relatedness by exact/approximate match	tonometer
VetCN	Skip-gram(VetCN)	glaucoma	(C0017601,C0282545)	Relatedness by exact/approximate match	phacoemulsification
VetCN	Skip-gram(VetCN)	glaucoma	(C0017601,C0271160)	Relatedness by inexact match (hypernym/hyponym)	cataract
VetCN	Skip-gram(VetCN)	glaucoma	(C0017601,C3665439)	Relatedness by inexact match (hypernym/hyponym)	cataract
VetCN	CBOW(VetCN)|Skip-gram(VetCN)	glaucoma	(C0017601,C0042164)	Relatedness by inexact match (hypernym/hyponym)	inflammation	"Uveitis is swelling and irritation of the uvea. The uvea is the middle layer of the eye. The uvea provides most of the blood supply to the retina. ... ... ...The most common form of uveitis involves inflammation the front part of the eye." [May 2018, Source: MedlinePlus, https://medlineplus.gov/ency/article/001005.htm]
VetCN	CBOW(VetCN)	glaucoma	(C0017601,C0040420)	Relatedness by inexact match (hyponym/hypernym)	Goldmann tonometry
VetCN	CBOW(VetCN)|Skip-gram(VetCN)	glaucoma	(C0017601,C0242485)	Relatedness by inexact match (hyponym/hypernym)	intra-ocular pressure measurement
VetCN	CBOW(VetCN)	glaucoma	(C0017601,C0020581)	Relatedness by inexact match (background knowledge)	trabeculotomy	"To evaluate the efficacy and safety of gonioscopy-assisted transluminal trabeculotomy (GATT) in patients with open-angle glaucoma. No significant differences between patients with primary open-angle glaucoma and other types of glaucoma were found.The rate of hyphema at 1 week and 1 month postoperatively was 38% and 6%, respectively." [2017, Source: PubMed (Glaucoma), PMID: 29035912]
VetCN	CBOW(VetCN)|Skip-gram(VetCN)	glaucoma	(C0017601,C0023317)	Relatedness by inexact match (background knowledge)	Cataract extraction	"Cataracts usually develop slowly. New glasses, brighter lighting, anti-glare sunglasses or magnifying lenses can help at first. Surgery is also an option. It involves removing the cloudy lens and replacing it with an artificial lens." [May 2018, Source: MedlinePlus, https://medlineplus.gov/cataract.html]
VetCN	Skip-gram(VetCN)	glaucoma	(C0017601,C0197689)	Relatedness by inexact match (background knowledge)	Cataract extraction	"Cataracts usually develop slowly. New glasses, brighter lighting, anti-glare sunglasses or magnifying lenses can help at first. Surgery is also an option. It involves removing the cloudy lens and replacing it with an artificial lens." [May 2018, Source: MedlinePlus, https://medlineplus.gov/cataract.html]
VetCN	CBOW(VetCN)	glaucoma	(C0017601,C0592218)	Relatedness by inexact match (background knowledge)	dorzolamide ophthalmic	"Trusopt contains dorzolamide hydrochloride" [2017, Source: The electronic Medicines Compendium (eMC), https://www.medicines.org.uk/emc/product/1009/smpc]
VetCN	CBOW(VetCN)|Skip-gram(VetCN)	glaucoma	(C0017601,C1827700)	Relatedness by inexact match (background knowledge)	phacoemulsification	"Intraocular lens dislocation in pseudoexfoliation: a systematic review and meta-analysis. ... ... ... Patients with pseudoexfoliation syndrome have a high risk of late IOL dislocation after phacoemulsification cataract surgery, and this risk may be related to the use of large incisions and hooks or retractors." [2017, Source: PubMed (Acta Ophthalmol.), PMID: 27569700]
VetCN	CBOW(VetCN)|Skip-gram(VetCN)	glaucoma	(C0017601,C0014392)	Unrelated: excluded		"Malignant melanomas of the ciliary body are often deeply hidden and have complex clinical manifestations, which are easily misdiagnosed and affect the prognosis. ... ... ...early malignant melanomas may have similar clinical manifestations as those of primary open-angle or closed-angle glaucoma. ... ... ... once diagnosed, the patient should receive enucleation within a specified time frame, in …
VetCN	CBOW(VetCN)|Skip-gram(VetCN)	ckd	(C1561643,C0011849)	Relatedness by exact/approximate match	diabetes mellitus (DM)
VetCN	CBOW(VetCN)|Skip-gram(VetCN)	ckd	(C1561643,C0020538)	Relatedness by exact/approximate match	hypertension
VetCN|PMSB	CBOW(VetCN)|Skip-gram(VetCN)	ckd	(C1561643,C0022646)	Relatedness by exact/approximate match	renal
VetCN|PMSB	CBOW(VetCN)|Skip-gram(VetCN)	ckd	(C1561643,C0022658)	Relatedness by exact/approximate match	kidney disease
VetCN|PMSB	CBOW(VetCN)|Skip-gram(VetCN)	ckd	(C1561643,C0022661)	Relatedness by exact/approximate match	end-stage renal disease (ESRD)	[Jan 2018, Source: SNOMED CT, SCTID: 46177005]
VetCN|PMSB	CBOW(VetCN)	ckd	(C1561643,C0033687)	Relatedness by exact/approximate match	Proteinuria
VetCN|PMSB	CBOW(VetCN)|Skip-gram(VetCN)	ckd	(C1561643,C0035078)	Relatedness by exact/approximate match	kidney failure
VetCN	CBOW(VetCN)	ckd	(C1561643,C0717542)	Relatedness by exact/approximate match	calcium carbonate	Pronefra is "a combination of calcium and magnesium carbonate intestinal phosphate binders" [2014, Source: International Journal of Applied Research in Veterinary Medicine, http://www.jarvm.com/articles/Vol12Iss1/Vol12Iss1McGahie.pdf]
VetCN	CBOW(VetCN)	ckd	(C1561643,C0857121)	Relatedness by exact/approximate match	hypertension
VetCN	CBOW(VetCN)|Skip-gram(VetCN)	ckd	(C1561643,C0023895)	Relatedness by inexact match (hyponym/hypernym)	liver failure	[Jan 2018, Source: SNOMED CT, SCTID: 59927004]
VetCN	CBOW(VetCN)|Skip-gram(VetCN)	ckd	(C1561643,C0020550)	Relatedness by inexact match (background knowledge)	GFR	"Interpret eGFRcystatinC with caution in people with uncontrolled thyroid disease because eGFRcystatinC values may be falsely elevated in people with hypothyroidism and reduced in people with hyperthyroidism." [2014, Source: NICE, https://www.nice.org.uk/guidance/cg182/resources/chronic-kidney-disease-in-adults-assessment-and-management-pdf-35109809343205]. Note: Cystatin C-based estimate of GFR …
VetCN	Skip-gram(VetCN)	ckd	(C1561643,C0040128)	Relatedness by inexact match (background knowledge)	GFR	"Interpret eGFRcystatinC with caution in people with uncontrolled thyroid disease because eGFRcystatinC values may be falsely elevated in people with hypothyroidism and reduced in people with hyperthyroidism." [2014, Source: NICE, https://www.nice.org.uk/guidance/cg182/resources/chronic-kidney-disease-in-adults-assessment-and-management-pdf-35109809343205]. Note: Cystatin C-based estimate of GFR …
VetCN	CBOW(VetCN)	ckd	(C1561643,C0242528)	Relatedness by inexact match (background knowledge)	Uremic acidosis	"Azotemia (i.e., above-normal BUN or serum creatinine concentrations) and uremia (marked azotemia plus clinical signs such as lethargy, depression, reduced appetite, and vomiting) are caused by markedly decreased glomerular filtration." [May 2018, Source: ScienceDirect topics, https://www.sciencedirect.com/topics/agricultural-and-biological-sciences/azotemia][Jan 2018, Source: SNOMED CT, SCTID: 8…
VetCN|PMSB	CBOW(VetCN)|Skip-gram(VetCN)	osteoarthritis	(C0029408,C0029408)	Itself
VetCN	CBOW(VetCN)	osteoarthritis	(C0029408,C0003086)	Relatedness by exact/approximate match	ankle	[2018, Source: Medical Subject Headings (MeSH), MeSH: D000842]
VetCN	CBOW(VetCN)	osteoarthritis	(C0029408,C0003211)	Relatedness by exact/approximate match	NSAIDs	Note: nonsteroidal anti-inflammatory drugs (NSAIDs)
VetCN	Skip-gram(VetCN)	osteoarthritis	(C0029408,C0015259)	Relatedness by exact/approximate match	exercises
VetCN|PMSB	CBOW(VetCN)|Skip-gram(VetCN)	osteoarthritis	(C0029408,C0017718)	Relatedness by exact/approximate match	glucosamine	Active ingredient of Yumove: glucosamine [July 2018, Source: Yumove Lintbells, https://www.lintbells.com/search?type=product&q=Yumove]
VetCN|PMSB	CBOW(VetCN)	osteoarthritis	(C0029408,C0019552)	Relatedness by exact/approximate match	hip
VetCN	CBOW(VetCN)|Skip-gram(VetCN)	osteoarthritis	(C0029408,C0019555)	Relatedness by exact/approximate match	congenital hip dysplasia
VetCN	Skip-gram(VetCN)	osteoarthritis	(C0029408,C0022417)	Relatedness by exact/approximate match	joints
VetCN|PMSB	Skip-gram(VetCN)	osteoarthritis	(C0029408,C0029410)	Relatedness by exact/approximate match	hip OA	Note: osteoarthritis (OA)
VetCN	CBOW(VetCN)	osteoarthritis	(C0029408,C0242295)	Relatedness by exact/approximate match	dietary supplements
VetCN	CBOW(VetCN)	osteoarthritis	(C0029408,C0427008)	Relatedness by exact/approximate match	stiffness
VetCN	CBOW(VetCN)	osteoarthritis	(C0029408,C0221170)	Relatedness by inexact match (hypernym/hyponym)	stiffness
VetCN	Skip-gram(VetCN)	osteoarthritis	(C0029408,C0409312)	Relatedness by inexact match (hypernym/hyponym)	cruciate ligament tears	[Jan 2018, Source: SNOMED CT, SCTID: 239725005]
VetCN	Skip-gram(VetCN)	osteoarthritis	(C0029408,C1299881)	Relatedness by inexact match (hypernym/hyponym)	spinal stenosis	[Jan 2018, Source: SNOMED CT, SCTID: 370471003]
VetCN	CBOW(VetCN)|Skip-gram(VetCN)	osteoarthritis	(C0029408,C0003864)	Relatedness by inexact match (hyponym/hypernym)	rheumatoid arthritis
VetCN	CBOW(VetCN)|Skip-gram(VetCN)	osteoarthritis	(C0029408,C0038019)	Relatedness by inexact match (background knowledge)	Osteoarthritis|cervical spine	[Jan 2018, Source: SNOMED CT, SCTID: 387800004]
VetCN	Skip-gram(VetCN)	osteoarthritis	(C0029408,C0376636)	Relatedness by inexact match (background knowledge)	medical management	"Pharmacological management of osteoarthritis" [2014, Source: NICE, https://www.nice.org.uk/guidance/cg177/evidence/full-guideline-pdf-191761311]
VetCN	CBOW(VetCN)	osteoarthritis	(C0029408,C1955835)	Relatedness by inexact match (background knowledge)	Replacement surgery	"The current study evaluates whether the addition of low-level laser therapy into standard conventional physical therapy in elderly with bilateral symptomatic tri-compartmental knee arthritis can successfully postpone the need for joint replacement surgery. ... ... ... We conclude low-level laser therapy should be incorporated into standard conservative treatment protocol for symptomatic knee art…
VetCN|PMSB	CBOW(VetCN)|Skip-gram(VetCN)	anaemia	(C0002871,C0002871)	Itself
VetCN	CBOW(VetCN)|Skip-gram(VetCN)	anaemia	(C0002871,C0002880)	Relatedness by exact/approximate match	Autoimmune hemolytic anemia	Note: immune-mediated hemolytic anemia (imha)
VetCN	CBOW(VetCN)|Skip-gram(VetCN)	anaemia	(C0002871,C0005767)	Relatedness by exact/approximate match	blood
VetCN	CBOW(VetCN)	anaemia	(C0002871,C0018935)	Relatedness by exact/approximate match	haematocrit
VetCN	CBOW(VetCN)|Skip-gram(VetCN)	anaemia	(C0002871,C0023516)	Relatedness by exact/approximate match	WBC|leukocyte	[Jan 2018, Source: SNOMED CT, SCTID: 52501007]
VetCN	CBOW(VetCN)	anaemia	(C0002871,C0041942)	Relatedness by exact/approximate match	urea
VetCN	CBOW(VetCN)|Skip-gram(VetCN)	anaemia	(C0002871,C0200627)	Relatedness by exact/approximate match	haematology
VetCN	Skip-gram(VetCN)	anaemia	(C0002871,C0333912)	Relatedness by exact/approximate match	hypochromic
VetCN	CBOW(VetCN)|Skip-gram(VetCN)	anaemia	(C0002871,C0392386)	Relatedness by exact/approximate match	depletion of platelets
VetCN	Skip-gram(VetCN)	anaemia	(C0002871,C0750426)	Relatedness by exact/approximate match	leukocytosis	[Jan 2018, Source: SNOMED CT, SCTID: 414478003]
VetCN|PMSB	CBOW(VetCN)|Skip-gram(VetCN)	anaemia	(C0002871,C0857322)	Relatedness by exact/approximate match	anaemic patients
VetCN	Skip-gram(VetCN)	anaemia	(C0002871,C2945560)	Relatedness by exact/approximate match	haemolysis
VetCN	Skip-gram(VetCN)	anaemia	(C0002871,C0008679)	Relatedness by inexact match (hyponym/hypernym)	chronic slow bleeding
VetCN	CBOW(VetCN)|Skip-gram(VetCN)	anaemia	(C0002871,C0023895)	Relatedness by inexact match (hyponym/hypernym)	Chronic liver disease
VetCN	CBOW(VetCN)	anaemia	(C0002871,C0085605)	Relatedness by inexact match (hyponym/hypernym)	acute liver failure
VetCN	CBOW(VetCN)|Skip-gram(VetCN)	anaemia	(C0002871,C1858586)	Relatedness by inexact match (hyponym/hypernym)	mild hypoproliferative normocytic anaemia
VetCN	Skip-gram(VetCN)	anaemia	(C0002871,C0020639)	Relatedness by inexact match (background knowledge)	total iron-binding capacity (TIBC)	"Lower-than-normal TIBC may mean: Lower-than-normal level of protein in the blood (hypoproteinemia)" [May 2018, Source: MedlinePlus, https://medlineplus.gov/ency/article/003489.htm]
VetCN	Skip-gram(VetCN)	anaemia	(C0002871,C0034963)	Relatedness by inexact match (background knowledge)	reticulocytosis	"Enumeration of reticulocytes is used to assess the bone marrow response to anemia in most species. ... ... ... In veterinary medicine, anemia accompanied by reticulocytosis is referred to by convention as regenerative and is typical of anemia occurring due to loss (hemorrhage) or destruction (hemolysis) of erythrocytes in circulation; conversely, anemia without accompanying reticulocytosis is re…
VetCN	CBOW(VetCN)	anaemia	(C0002871,C0085702)	Relatedness by inexact match (background knowledge)	Haemolytic anaemias	"The differential diagnosis for reactive monocytosis is broad. Infection is the most common cause of reactive monocytosis. Other common causes of monocytosis include inflammatory conditions such as collagen vascular disease, chronic neutropenia, splenectomy, hemolytic anemia, immune thrombocytopenic purpura, and both hematopoietic and nonhematopoietic neoplasms." [2016, Source: The Hematologist, …
VetCN	CBOW(VetCN)|Skip-gram(VetCN)	anaemia	(C0002871,C0151683)	Relatedness by inexact match (background knowledge)	hypersegmented neutrophils	[Jan 2018, Source: SNOMED CT, SCTID: 165518003]. Note: abnormal (hypersegmented) neutrophils
VetCN	Skip-gram(VetCN)	anaemia	(C0002871,C0553669)	Relatedness by inexact match (background knowledge)	decreased erythropoietin production	"Enumeration of reticulocytes is used to assess the bone marrow response to anemia in most species. ... ... ... In veterinary medicine, anemia accompanied by reticulocytosis is referred to by convention as regenerative and is typical of anemia occurring due to loss (hemorrhage) or destruction (hemolysis) of erythrocytes in circulation; conversely, anemia without accompanying reticulocytosis is re…
VetCN	CBOW(VetCN)|Skip-gram(VetCN)	anaemia	(C0002871,C0860864)	Relatedness by inexact match (background knowledge)	total iron-binding capacity (TIBC)	[Jan 2018, Source: SNOMED CT, SCTID: 119247004] "Lower-than-normal TIBC may mean: Lower-than-normal level of protein in the blood (hypoproteinemia)" [May 2018, Source: MedlinePlus, https://medlineplus.gov/ency/article/003489.htm] "Iron-deficiency anemia (IDA) is a common problem encountered in pediatrics. ... ... ... Protein-losing enteropathy is an uncommon finding in severe cases of IDA. It can…
VetCN	Skip-gram(VetCN)	anaemia	(C0002871,C3665623)	Relatedness by inexact match (background knowledge)	total iron-binding capacity (TIBC)	[Jan 2018, Source: SNOMED CT, SCTID: 119247004] "Lower-than-normal TIBC may mean: Lower-than-normal level of protein in the blood (hypoproteinemia)" [May 2018, Source: MedlinePlus, https://medlineplus.gov/ency/article/003489.htm] "Iron-deficiency anemia (IDA) is a common problem encountered in pediatrics. ... ... ... Protein-losing enteropathy is an uncommon finding in severe cases of IDA. It can…
VetCN|PMSB	CBOW(VetCN)|Skip-gram(VetCN)	arthritis	(C0003864,C0003864)	Itself
VetCN	CBOW(VetCN)	arthritis	(C0003864,C0003211)	Relatedness by exact/approximate match	non-steroidal anti-inflammatory drugs (NSAIDs)	Note: nonsteroidal anti-inflammatory drugs (NSAIDs)
VetCN|PMSB	Skip-gram(VetCN)	arthritis	(C0003864,C0022417)	Relatedness by exact/approximate match	joints
VetCN|PMSB	CBOW(VetCN)|Skip-gram(VetCN)	arthritis	(C0003864,C0029408)	Relatedness by exact/approximate match	Osteoarthritis	[Jan 2018, Source: SNOMED CT, SCTID: 396275006]
VetCN	Skip-gram(VetCN)	arthritis	(C0003864,C0409212)	Relatedness by exact/approximate match	arthritis|Wrists, elbows, and ankles are also affected
VetCN	CBOW(VetCN)|Skip-gram(VetCN)	arthritis	(C0003864,C0427008)	Relatedness by exact/approximate match	stiffness
VetCN	CBOW(VetCN)	arthritis	(C0003864,C0221170)	Relatedness by inexact match (hypernym/hyponym)	stiffness
VetCN	Skip-gram(VetCN)	arthritis	(C0003864,C0263778)	Relatedness by inexact match (hypernym/hyponym)	Osteoarthritis
VetCN	CBOW(VetCN)|Skip-gram(VetCN)	arthritis	(C0003864,C0242295)	Relatedness by inexact match (hyponym/hypernym)	calcium and vitamin D supplementation
VetCN	CBOW(VetCN)|Skip-gram(VetCN)	arthritis	(C0003864,C0017718)	Relatedness by inexact match (background knowledge)	Osteoarthritis|Rheumatoid arthritis	"Although most studies have investigated the effectiveness of glucosamine in osteoarthritis (a predominantly noninflammatory condition), few have examined its effectiveness in rheumatoid arthritis. Nakamura et al.2 found that glucosamine treatment produced noticeable improvements in symptoms of rheumatoid arthritis patients, but antioxidant status was not measured." [2017, Source: PubMed (J Alter…
VetCN	Skip-gram(VetCN)	arthritis	(C0003864,C0019555)	Relatedness by inexact match (background knowledge)	arthritis|Osteoarthritis	"Untreated, hip dysplasia will lead to arthritis and deterioration of the hip, which can be severely debilitating." [May 2018, Source: MedlinePlus, https://medlineplus.gov/ency/article/000971.htm]
VetCN	Skip-gram(VetCN)	arthritis	(C0003864,C0741221)	Relatedness by inexact match (background knowledge)	Radiographic changes	"Medial joint space narrowing with talar tilting showed the highest positive predictive value (98%) for arthritic change and the highest odds ratio (71.6) (Table 5)." [2010, Source: PubMed (Clin Orthop Relat Res.), PMID: 20393817]
VetCN|PMSB	CBOW(VetCN)|Skip-gram(VetCN)	diabetes	(C0011849,C0011849)	Itself
VetCN	CBOW(VetCN)	diabetes	(C0011849,C0001622)	Relatedness by exact/approximate match	Cushing's disease	[Jan 2018, Source: SNOMED CT, SCTID: 190502001]
VetCN	CBOW(VetCN)|Skip-gram(VetCN)	diabetes	(C0011849,C0010481)	Relatedness by exact/approximate match	Cushing's disease
VetCN	CBOW(VetCN)|Skip-gram(VetCN)	diabetes	(C0011849,C0011880)	Relatedness by exact/approximate match	diabetic ketoacidosis	[Jan 2018, Source: SNOMED CT, SCTID: 420422005]
VetCN|PMSB	CBOW(VetCN)	diabetes	(C0011849,C0017725)	Relatedness by exact/approximate match	glucose
VetCN	Skip-gram(VetCN)	diabetes	(C0011849,C0020456)	Relatedness by exact/approximate match	hyperglycaemia
VetCN	CBOW(VetCN)|Skip-gram(VetCN)	diabetes	(C0011849,C0021641)	Relatedness by exact/approximate match	insulin
VetCN	Skip-gram(VetCN)	diabetes	(C0011849,C0021655)	Relatedness by exact/approximate match	insulin resistance
VetCN|PMSB	CBOW(VetCN)|Skip-gram(VetCN)	diabetes	(C0011849,C0241863)	Relatedness by exact/approximate match	diabetic
VetCN	Skip-gram(VetCN)	diabetes	(C0011849,C1561643)	Relatedness by exact/approximate match	chronic kidney disease (CKD)
VetCN	Skip-gram(VetCN)	diabetes	(C0011849,C0012634)	Relatedness by inexact match (hyponym/hypernym)	macrovascular (coronary heart, cerebrovascular, and peripheral vascular disease)
VetCN	CBOW(VetCN)|Skip-gram(VetCN)	diabetes	(C0011849,C0022658)	Relatedness by inexact match (hyponym/hypernym)	renal insufficiency	[Jan 2018, Source: SNOMED CT, SCTID: 723188008]
VetCN	Skip-gram(VetCN)	diabetes	(C0011849,C0001206)	Relatedness by inexact match (background knowledge)	other endocrinopathy	[Jan 2018, Source: SNOMED CT, SCTID: 74107003][Jan 2018, Source: SNOMED CT, SCTID: 362969004]
VetCN	CBOW(VetCN)|Skip-gram(VetCN)	diabetes	(C0011849,C0020550)	Relatedness by inexact match (background knowledge)	other endocrinopathy	[Jan 2018, Source: SNOMED CT, SCTID: 34486009][Jan 2018, Source: SNOMED CT, SCTID: 362969004]
VetCN	CBOW(VetCN)	diabetes	(C0011849,C0023895)	Relatedness by inexact match (background knowledge)	Type 2 diabetes mellitus	"Liver disease is an important cause of death in type 2 diabetes." [2007, Source: Diabetes Care, http://care.diabetesjournals.org/content/30/3/734]
VetCN	CBOW(VetCN)|Skip-gram(VetCN)	diabetes	(C0011849,C0060765)	Relatedness by inexact match (background knowledge)	glycaemic control	"Fructosamine is a marker of glucose control reflecting the average glycaemic level over the preceding 23 weeks." [2015, Source: BMJ Open, http://bmjopen.bmj.com/content/bmjopen/5/5/e007689.full.pdf]
VetCN	Skip-gram(VetCN)	diabetes	(C0011849,C2911690)	Relatedness by inexact match (background knowledge)	glycaemic control	"The gold-standard goal of diabetes management has been to achieve meaningful and sustained glycemic control to reduce the risk of long-term complications." [2017, Source: Clinical Diabetes, http://clinical.diabetesjournals.org/content/35/5/333]
VetCN|PMSB	CBOW(VetCN)|Skip-gram(VetCN)	hypertension	(C0020538,C0020538)	Itself
VetCN|PMSB	CBOW(VetCN)|Skip-gram(VetCN)	hypertension	(C0020538,C0005823)	Relatedness by exact/approximate match	Blood pressure
VetCN	CBOW(VetCN)|Skip-gram(VetCN)	hypertension	(C0020538,C0020550)	Relatedness by exact/approximate match	hyperthyroidism
VetCN	CBOW(VetCN)	hypertension	(C0020538,C0022661)	Relatedness by exact/approximate match	chronic renal failure	[Jan 2018, Source: SNOMED CT, SCTID: 90688005]
VetCN	CBOW(VetCN)|Skip-gram(VetCN)	hypertension	(C0020538,C0051696)	Relatedness by exact/approximate match	amlodipine
VetCN	Skip-gram(VetCN)	hypertension	(C0020538,C0489480)	Relatedness by exact/approximate match	sized cuff
VetCN|PMSB	CBOW(VetCN)|Skip-gram(VetCN)	hypertension	(C0020538,C0857121)	Relatedness by exact/approximate match	hypertensive
VetCN	CBOW(VetCN)|Skip-gram(VetCN)	hypertension	(C0020538,C1561643)	Relatedness by exact/approximate match	CKD
VetCN	Skip-gram(VetCN)	hypertension	(C0020538,C3826646)	Relatedness by exact/approximate match	blood pressure measurement	Note: blood pressure (BP)
VetCN	CBOW(VetCN)	hypertension	(C0020538,C0007194)	Relatedness by inexact match (hyponym/hypernym)	hypertrophic obstructive cardiomyopathy
VetCN|PMSB	CBOW(VetCN)|Skip-gram(VetCN)	hypertension	(C0020538,C0242485)	Relatedness by inexact match (hyponym/hypernym)	blood pressure measurement
VetCN	CBOW(VetCN)	hypertension	(C0020538,C0022658)	Relatedness by inexact match (hyponym/hypernym)	renal insufficiency	[Jan 2018, Source: SNOMED CT, SCTID: 723188008]
VetCN	CBOW(VetCN)	hypertension	(C0020538,C0035298)	Relatedness by inexact match (background knowledge)	retinopathy	"Damage to the retina from high blood pressure is called hypertensive retinopathy." [May 2018, Source: MedlinePlus, https://medlineplus.gov/ency/imagepages/19530.htm]
VetCN	CBOW(VetCN)|Skip-gram(VetCN)	hypertension	(C0020538,C0035305)	Relatedness by inexact match (background knowledge)	Severe hypertension	"Severe hypertension can lead to subretinal fluid accumulation and exudative retinal detachment, which is a medical emergency, because it can lead to blindness." [2009, Source: N Engl J Med, https://www.nejm.org/doi/full/10.1056/NEJMicm0802683]
VetCN	Skip-gram(VetCN)	hypertension	(C0020538,C0035317)	Relatedness by inexact match (background knowledge)	retinopathy	"Damage to the retina from high blood pressure is called hypertensive retinopathy. ... ... ... Some of the first findings in the disease are flame hemorrhages and cotton wool spots." [May 2018, Source: MedlinePlus, https://medlineplus.gov/ency/imagepages/19530.htm]
VetCN	Skip-gram(VetCN)	hypertension	(C0020538,C0595950)	Relatedness by inexact match (background knowledge)	Severe hypertension	"Severe hypertension can lead to subretinal fluid accumulation and exudative retinal detachment, which is a medical emergency, because it can lead to blindness." [2009, Source: N Engl J Med, https://www.nejm.org/doi/full/10.1056/NEJMicm0802683]
VetCN|PMSB	CBOW(VetCN)|Skip-gram(VetCN)	obesity	(C0028754,C0028754)	Itself
VetCN|PMSB	CBOW(VetCN)|Skip-gram(VetCN)	obesity	(C0028754,C0005910)	Relatedness by exact/approximate match	weight
VetCN	CBOW(VetCN)|Skip-gram(VetCN)	obesity	(C0028754,C0012155)	Relatedness by exact/approximate match	diet
VetCN	CBOW(VetCN)|Skip-gram(VetCN)	obesity	(C0028754,C0016452)	Relatedness by exact/approximate match	food
VetCN	Skip-gram(VetCN)	obesity	(C0028754,C0439259)	Relatedness by exact/approximate match	kcal
VetCN	CBOW(VetCN)|Skip-gram(VetCN)	obesity	(C0028754,C0442592)	Relatedness by exact/approximate match	clinic
VetCN	CBOW(VetCN)	obesity	(C0028754,C0401998)	Relatedness by inexact match (hypernym/hyponym)	healthcare professionals
VetCN	CBOW(VetCN)	obesity	(C0028754,C3840423)	Relatedness by inexact match (hypernym/hyponym)	method to diagnose obesity	[2018, Source: Logical Observation Identifiers Names and Codes (LOINC), LOINC: 74727-9]
VetCN	Skip-gram(VetCN)	obesity	(C0028754,C0242485)	Relatedness by inexact match (hyponym/hypernym)	weight in kg
VetCN	CBOW(VetCN)|Skip-gram(VetCN)	obesity	(C0028754,C0036239)	Relatedness by inexact match (background knowledge)	satiety signal	"Studies on the effect of fat oxidation on food intake suggest that fat that is oxidized generates a satiety signal and, in contrast, fat that is stored is less satiating (Friedman, 1998)." [2010, Source: NCBI (CRC Press), https://www.ncbi.nlm.nih.gov/books/NBK53550/]
VetCN	Skip-gram(VetCN)	obesity	(C0028754,C0686904)	Unrelated: not clinically meaningful		[Jan 2018, Source: SNOMED CT, SCTID: 103325001]
VetCN	Skip-gram(VetCN)	obesity	(C0028754,C0849355)	Unrelated: not clinically meaningful
VetCN	CBOW(VetCN)	obesity	(C0028754,C3842589)	Unrelated: not clinically meaningful

## Sheet: PMSB
Dataset	Model	Target term (n-gram) lower case	UMLS CUI pair (target,candidate)	Validation label	The BMJ Best Practice term	Notes & Excerpts from external resources
VetCN|PMSB	CBOW(PMSB)|Skip-gram(PMSB)	heart_failure	(C0018801,C0018801)	Itself
PMSB	CBOW(PMSB)|Skip-gram(PMSB)	heart_failure	(C0018801,C0001645)	Relatedness by exact/approximate match	beta-blockers	[Jan 2018, Source: SNOMED CT, SCTID: 33252009]
PMSB	Skip-gram(PMSB)	heart_failure	(C0018801,C0002007)	Relatedness by exact/approximate match	aldosterone antagonists
PMSB	CBOW(PMSB)	heart_failure	(C0018801,C0003015)	Relatedness by exact/approximate match	ACE inhibitors	Note: angiotensin-converting enzyme (ACE)
PMSB	CBOW(PMSB)	heart_failure	(C0018801,C0004238)	Relatedness by exact/approximate match	atrial fibrillation
VetCN|PMSB	CBOW(PMSB)|Skip-gram(PMSB)	heart_failure	(C0018801,C0018802)	Relatedness by exact/approximate match	congestive heart failure
PMSB	Skip-gram(PMSB)	heart_failure	(C0018801,C0019993)	Relatedness by exact/approximate match	hospitalization
PMSB	CBOW(PMSB)	heart_failure	(C0018801,C0027051)	Relatedness by exact/approximate match	myocardial infarction
PMSB	CBOW(PMSB)	heart_failure	(C0018801,C0038454)	Relatedness by exact/approximate match	stroke
PMSB	CBOW(PMSB)	heart_failure	(C0018801,C0085298)	Relatedness by exact/approximate match	sudden cardiac death
PMSB	Skip-gram(PMSB)	heart_failure	(C0018801,C0225897)	Relatedness by exact/approximate match	left ventricular
PMSB	CBOW(PMSB)|Skip-gram(PMSB)	heart_failure	(C0018801,C0242698)	Relatedness by exact/approximate match	left ventricular dysfunction
PMSB	Skip-gram(PMSB)	heart_failure	(C0018801,C0428772)	Relatedness by exact/approximate match	left ventricular ejection fraction (LVEF)
PMSB	Skip-gram(PMSB)	heart_failure	(C0018801,C0749225)	Relatedness by exact/approximate match	systolic dysfunction
PMSB	CBOW(PMSB)	heart_failure	(C0018801,C1167956)	Relatedness by exact/approximate match	cardiac re-synchronisation therapy (CRT)
PMSB	Skip-gram(PMSB)	heart_failure	(C0018801,C1277187)	Relatedness by exact/approximate match	left ventricular systolic dysfunction
PMSB	CBOW(PMSB)|Skip-gram(PMSB)	heart_failure	(C0018801,C2700378)	Relatedness by exact/approximate match	ejection fraction
PMSB	Skip-gram(PMSB)	heart_failure	(C0018801,C3889077)	Relatedness by exact/approximate match	Heart failure with preserved ejection fraction (HFpEF)
PMSB	Skip-gram(PMSB)	heart_failure	(C0018801,C0742758)	Relatedness by inexact match (hypernym/hyponym)	symptomatic heart failure
PMSB	CBOW(PMSB)	heart_failure	(C0018801,C0151744)	Relatedness by inexact match (hypernym/hyponym)	ischemic heart disease	[Jan 2018, Source: SNOMED CT, SCTID: 414795007]
PMSB	Skip-gram(PMSB)	heart_failure	(C0018801,C2733342)	Relatedness by inexact match (background knowledge)	left ventricular ejection fraction (LVEF)	The LV ejection fraction (EF) can be preserved or reduced [May 2018, Source: American College of Cardiology, http://www.acc.org/tools-and-practice-support/clinical-toolkits/heart-failure-practice-solutions/left-ventricular-ejection-fraction-lvef-assessment-outpatient-setting]
VetCN|PMSB	CBOW(PMSB)|Skip-gram(PMSB)	asthma	(C0004096,C0004096)	Itself
PMSB	CBOW(PMSB)	asthma	(C0004096,C0035245)	Relatedness by exact/approximate match	lung function
PMSB	CBOW(PMSB)	asthma	(C0004096,C0037090)	Relatedness by exact/approximate match	respiratory symptoms
PMSB	CBOW(PMSB)|Skip-gram(PMSB)	asthma	(C0004096,C0349790)	Relatedness by exact/approximate match	asthma exacerbations
PMSB	Skip-gram(PMSB)	asthma	(C0004096,C0581122)	Relatedness by exact/approximate match	Asthma severity
PMSB	CBOW(PMSB)|Skip-gram(PMSB)	asthma	(C0004096,C0581126)	Relatedness by exact/approximate match	severe asthma
PMSB	Skip-gram(PMSB)	asthma	(C0004096,C0595726)	Relatedness by exact/approximate match	Leukotriene receptor antagonists	Note: antileukotriene drugs (anti-LTs)
PMSB	CBOW(PMSB)|Skip-gram(PMSB)	asthma	(C0004096,C0877430)	Relatedness by exact/approximate match	chronic asthma
PMSB	CBOW(PMSB)	asthma	(C0004096,C1318955)	Relatedness by exact/approximate match	asthma management
PMSB	CBOW(PMSB)	asthma	(C0004096,C2607914)	Relatedness by exact/approximate match	allergic rhinitis
PMSB	CBOW(PMSB)|Skip-gram(PMSB)	asthma	(C0004096,C2936789)	Relatedness by exact/approximate match	Long-acting beta agonists (LABA)
PMSB	CBOW(PMSB)|Skip-gram(PMSB)	asthma	(C0004096,C3266628)	Relatedness by exact/approximate match	persistent asthma
PMSB	CBOW(PMSB)|Skip-gram(PMSB)	asthma	(C0004096,C4020618)	Relatedness by exact/approximate match	Long-acting beta agonists (LABA)|inhaled corticosteroids
PMSB	CBOW(PMSB)|Skip-gram(PMSB)	asthma	(C0004096,C4086268)	Relatedness by exact/approximate match	exacerbations
PMSB	CBOW(PMSB)	asthma	(C0004096,C0021368)	Relatedness by inexact match (hyponym/hypernym)	airway inflammation
VetCN|PMSB	CBOW(PMSB)	asthma	(C0004096,C0035455)	Relatedness by inexact match (hyponym/hypernym)	allergic rhinitis
PMSB	Skip-gram(PMSB)	asthma	(C0004096,C1552516)	Relatedness by inexact match (hyponym/hypernym)	Cochrane
VetCN|PMSB	Skip-gram(PMSB)	asthma	(C0004096,C0032285)	Relatedness by inexact match (background knowledge)	bacterial infections (Mycoplasma pneumoniae or Chlamydia pneumoniae)	[Jan 2018, Source: SNOMED CT, SCTID: 724498004]
VetCN|PMSB	CBOW(PMSB)|Skip-gram(PMSB)	epilepsy	(C0014544,C0014544)	Itself
PMSB	CBOW(PMSB)|Skip-gram(PMSB)	epilepsy	(C0014544,C0003299)	Relatedness by exact/approximate match	AEDs
PMSB	CBOW(PMSB)|Skip-gram(PMSB)	epilepsy	(C0014544,C0014547)	Relatedness by exact/approximate match	'partial' epilepsy
VetCN|PMSB	CBOW(PMSB)|Skip-gram(PMSB)	epilepsy	(C0014544,C0036572)	Relatedness by exact/approximate match	seizures
PMSB	CBOW(PMSB)	epilepsy	(C0014544,C0080356)	Relatedness by exact/approximate match	valproate
PMSB	Skip-gram(PMSB)	epilepsy	(C0014544,C0149775)	Relatedness by exact/approximate match	seizure frequency
PMSB	CBOW(PMSB)	epilepsy	(C0014544,C0377265)	Relatedness by exact/approximate match	levetiracetam
VetCN|PMSB	CBOW(PMSB)|Skip-gram(PMSB)	epilepsy	(C0014544,C0751495)	Relatedness by exact/approximate match	focal seizures	Note: 'partial' becomes 'focal'
PMSB	CBOW(PMSB)	epilepsy	(C0014544,C1299590)	Relatedness by exact/approximate match	seizure-freedom
PMSB	CBOW(PMSB)|Skip-gram(PMSB)	epilepsy	(C0014544,C1096063)	Relatedness by inexact match (hyponym/hypernym)	drug-resistant temporal lobe epilepsy
VetCN|PMSB	CBOW(PMSB)|Skip-gram(PMSB)	glaucoma	(C0017601,C0017601)	Itself
PMSB	CBOW(PMSB)	glaucoma	(C0017601,C0007389)	Relatedness by exact/approximate match	cataract surgery
VetCN|PMSB	CBOW(PMSB)|Skip-gram(PMSB)	glaucoma	(C0017601,C0015392)	Relatedness by exact/approximate match	eye
PMSB	CBOW(PMSB)|Skip-gram(PMSB)	glaucoma	(C0017601,C0017612)	Relatedness by exact/approximate match	Open-angle glaucoma
VetCN|PMSB	CBOW(PMSB)|Skip-gram(PMSB)	glaucoma	(C0017601,C0021888)	Relatedness by exact/approximate match	Intra-ocular pressure	[Jan 2018, Source: SNOMED CT, SCTID: 41633001]
PMSB	CBOW(PMSB)|Skip-gram(PMSB)	glaucoma	(C0017601,C0028840)	Relatedness by exact/approximate match	Ocular hypertension
PMSB	Skip-gram(PMSB)	glaucoma	(C0017601,C0029127)	Relatedness by exact/approximate match	Optic disc
PMSB	Skip-gram(PMSB)	glaucoma	(C0017601,C0029130)	Relatedness by exact/approximate match	optic nerve
PMSB	CBOW(PMSB)|Skip-gram(PMSB)	glaucoma	(C0017601,C0040574)	Relatedness by exact/approximate match	trabeculectomy
PMSB	Skip-gram(PMSB)	glaucoma	(C0017601,C0042826)	Relatedness by exact/approximate match	visual field
VetCN|PMSB	CBOW(PMSB)|Skip-gram(PMSB)	glaucoma	(C0017601,C0086543)	Relatedness by exact/approximate match	cataract
PMSB	CBOW(PMSB)	glaucoma	(C0017601,C0339573)	Relatedness by exact/approximate match	primary open-angle glaucoma
PMSB	CBOW(PMSB)	glaucoma	(C0017601,C0429524)	Relatedness by exact/approximate match	open-angle
PMSB	CBOW(PMSB)	glaucoma	(C0017601,C0429528)	Relatedness by exact/approximate match	closed-angle
PMSB	CBOW(PMSB)|Skip-gram(PMSB)	glaucoma	(C0017601,C0456909)	Relatedness by exact/approximate match	blindness
PMSB	CBOW(PMSB)	glaucoma	(C0017601,C0042812)	Relatedness by inexact match (background knowledge)	vision	"The visual acuity test is used to determine the smallest letters you can read on a standardized chart (Snellen chart) or a card held 20 feet (6 meters) away. Special charts are used when testing at distances shorter than 20 feet (6 meters). Some Snellen charts are actually video monitors showing letters or images." [May 2018, Source: MedlinePlus, https://medlineplus.gov/ency/article/003396.htm]
PMSB	Skip-gram(PMSB)	glaucoma	(C0017601,C3714607)	Relatedness by inexact match (background knowledge)	trabeculectomy	"Despite the introduction of potent inhibitors of fibroblastic proliferation nearly 2 decades ago, the single most common cause of the filtering bleb's failure in trabeculectomies remains fibroplasia, the proliferation of fibroblasts in the Tenon's capsule resulting in scarring and shrinkage of the filtering bleb. Early recognition is key to adjusting treatment." [2009, Source: Glaucoma Today, ht…
PMSB	CBOW(PMSB)	glaucoma	(C0017601,C0023008)	Unrelated: not clinically meaningful
PMSB	CBOW(PMSB)	glaucoma	(C0017601,C1704324)	Unrelated: not clinically meaningful
PMSB	CBOW(PMSB)|Skip-gram(PMSB)	ckd	(C1561643,C1561643)	Itself
PMSB	CBOW(PMSB)|Skip-gram(PMSB)	ckd	(C1561643,C0011946)	Relatedness by exact/approximate match	dialysis
PMSB	CBOW(PMSB)|Skip-gram(PMSB)	ckd	(C1561643,C0017654)	Relatedness by exact/approximate match	GFR	Note: glomerular filtration rate (GFR)
VetCN|PMSB	CBOW(PMSB)	ckd	(C1561643,C0022646)	Relatedness by exact/approximate match	renal
VetCN|PMSB	CBOW(PMSB)|Skip-gram(PMSB)	ckd	(C1561643,C0022658)	Relatedness by exact/approximate match	kidney disease
VetCN|PMSB	CBOW(PMSB)|Skip-gram(PMSB)	ckd	(C1561643,C0022661)	Relatedness by exact/approximate match	end-stage renal disease (ESRD)	[Jan 2018, Source: SNOMED CT, SCTID: 46177005]
VetCN|PMSB	CBOW(PMSB)	ckd	(C1561643,C0033687)	Relatedness by exact/approximate match	Proteinuria
VetCN|PMSB	CBOW(PMSB)	ckd	(C1561643,C0035078)	Relatedness by exact/approximate match	kidney failure
PMSB	CBOW(PMSB)|Skip-gram(PMSB)	ckd	(C1561643,C0232804)	Relatedness by exact/approximate match	kidney function
PMSB	CBOW(PMSB)	ckd	(C1561643,C0678715)	Relatedness by exact/approximate match	mineral metabolism
PMSB	Skip-gram(PMSB)	ckd	(C1561643,C0282423)	Relatedness by inexact match (hyponym/hypernym)	KHA-CARI adaptation of the KDIGO clinical practice guideline for the care of kidney transplant recipients	Note: "KHA-CARI Guidelines seeks to improve the quality of care and outcomes for patients with kidney disease in Australia & New Zealand by facilitating the development and implementation of clinical practice guidelines based on the best available evidence and effectiveness." [May 2018, Source: KHA-CARI, http://www.cari.org.au]
PMSB	CBOW(PMSB)|Skip-gram(PMSB)	ckd	(C1561643,C0001925)	Relatedness by inexact match (background knowledge)	Albumin	[2018, Source: Medical Subject Headings (MeSH), MeSH: D000419]
VetCN|PMSB	CBOW(PMSB)|Skip-gram(PMSB)	osteoarthritis	(C0029408,C0029408)	Itself
VetCN|PMSB	CBOW(PMSB)	osteoarthritis	(C0029408,C0017718)	Relatedness by exact/approximate match	glucosamine	Active ingredient of Yumove: glucosamine [July 2018, Source: Yumove Lintbells, https://www.lintbells.com/search?type=product&q=Yumove]
PMSB	Skip-gram(PMSB)	osteoarthritis	(C0029408,C0018563)	Relatedness by exact/approximate match	hands
VetCN|PMSB	CBOW(PMSB)|Skip-gram(PMSB)	osteoarthritis	(C0029408,C0019552)	Relatedness by exact/approximate match	hip
PMSB	CBOW(PMSB)	osteoarthritis	(C0029408,C0019558)	Relatedness by exact/approximate match	hip joints
PMSB	Skip-gram(PMSB)	osteoarthritis	(C0029408,C0020196)	Relatedness by exact/approximate match	hyaluronic acid
PMSB	CBOW(PMSB)|Skip-gram(PMSB)	osteoarthritis	(C0029408,C0022742)	Relatedness by exact/approximate match	knee
VetCN|PMSB	CBOW(PMSB)|Skip-gram(PMSB)	osteoarthritis	(C0029408,C0029410)	Relatedness by exact/approximate match	hip OA	Note: osteoarthritis (OA)
PMSB	CBOW(PMSB)	osteoarthritis	(C0029408,C0086511)	Relatedness by exact/approximate match	Arthroplasty|Replacement surgery is appropriate for OA of the hip and knee	Note: osteoarthritis (OA)
PMSB	CBOW(PMSB)|Skip-gram(PMSB)	osteoarthritis	(C0029408,C0231749)	Relatedness by exact/approximate match	knee pain
PMSB	CBOW(PMSB)	osteoarthritis	(C0029408,C0409931)	Relatedness by exact/approximate match	In other joints (e.g., the ankle and wrist), OA is rare	Note: osteoarthritis (OA)
PMSB	CBOW(PMSB)|Skip-gram(PMSB)	osteoarthritis	(C0029408,C0409959)	Relatedness by exact/approximate match	knee OA	Note: osteoarthritis (OA)
PMSB	CBOW(PMSB)|Skip-gram(PMSB)	osteoarthritis	(C0029408,C2350507)	Relatedness by exact/approximate match	viscosupplementation
PMSB	Skip-gram(PMSB)	osteoarthritis	(C0029408,C0000970)	Relatedness by exact/approximate match	Paracetamol	"Objectives. The study was designed to investigate the analgesic effects and mechanisms of acetaminophen (paracetamol) in symptomatic osteoarthritis (OA) of the knee. ... ... ... Conclusions. There is a correlation between reduction in circulating BEND and OA pain relief in patients treated with acetaminophen." [2006, Source: Rheumatology, https://academic.oup.com/rheumatology/article/45/6/765/17…
PMSB	CBOW(PMSB)	osteoarthritis	(C0029408,C0021488)	Relatedness by inexact match (hyponym/hypernym)	Intra-articular corticosteroid injections|intra-articular hyaluronic acid
PMSB	CBOW(PMSB)	osteoarthritis	(C0029408,C0262950)	Relatedness by inexact match (hyponym/hypernym)	subchondral bone
PMSB	Skip-gram(PMSB)	osteoarthritis	(C0029408,C0695347)	Relatedness by inexact match (hyponym/hypernym)	nonsurgical treatment	[2018, Source: NCI Thesaurus, NCI: C41147]
PMSB	CBOW(PMSB)	osteoarthritis	(C0029408,C2936290)	Relatedness by inexact match (background knowledge)	hip joints	"Femoroacetabular impingement is a collection of bony morphologic abnormalities of the hip joint that result in abnormal contact during motion. ... ... ... A growing body of evidence supports the theory that idiopathic hip osteoarthritis (OA) might be caused by femoroacetabular impingement (FAI), although it was previously thought to be the natural result of aging" [2015, Source: PubMed (Can Fam …
PMSB	Skip-gram(PMSB)	osteoarthritis	(C0029408,C0392747)	Unrelated: not clinically meaningful
VetCN|PMSB	CBOW(PMSB)|Skip-gram(PMSB)	anaemia	(C0002871,C0002871)	Itself
PMSB	CBOW(PMSB)	anaemia	(C0002871,C0005841)	Relatedness by exact/approximate match	blood transfusions
PMSB	CBOW(PMSB)|Skip-gram(PMSB)	anaemia	(C0002871,C0014822)	Relatedness by exact/approximate match	erythropoietin
PMSB	CBOW(PMSB)|Skip-gram(PMSB)	anaemia	(C0002871,C0019046)	Relatedness by exact/approximate match	haemoglobin
PMSB	CBOW(PMSB)|Skip-gram(PMSB)	anaemia	(C0002871,C0240066)	Relatedness by exact/approximate match	Iron deficiency
PMSB	CBOW(PMSB)|Skip-gram(PMSB)	anaemia	(C0002871,C0302583)	Relatedness by exact/approximate match	iron
PMSB	CBOW(PMSB)|Skip-gram(PMSB)	anaemia	(C0002871,C0376541)	Relatedness by exact/approximate match	erythropoietin	[2018, Source: NCI Thesaurus, NCI: C477]
PMSB	CBOW(PMSB)	anaemia	(C0002871,C0439267)	Relatedness by exact/approximate match	g/dL	A unit that measures the haemoglobin (Hb) level
VetCN|PMSB	CBOW(PMSB)|Skip-gram(PMSB)	anaemia	(C0002871,C0857322)	Relatedness by exact/approximate match	anaemic patients
PMSB	CBOW(PMSB)|Skip-gram(PMSB)	anaemia	(C0002871,C1314664)	Relatedness by exact/approximate match	haemoglobin (Hb) level	[2018, Source: Consumer Health Vocabulary (CHV), CHV: 0000057997]
PMSB	CBOW(PMSB)|Skip-gram(PMSB)	anaemia	(C0002871,C1318241)	Relatedness by exact/approximate match	iron stores
PMSB	Skip-gram(PMSB)	anaemia	(C0002871,C1318517)	Relatedness by exact/approximate match	haemoglobin (Hb) level
PMSB	CBOW(PMSB)|Skip-gram(PMSB)	anaemia	(C0002871,C1959590)	Relatedness by exact/approximate match	erythropoietin-stimulating agent (ESA)
PMSB	CBOW(PMSB)|Skip-gram(PMSB)	anaemia	(C0002871,C2712646)	Relatedness by exact/approximate match	chemotherapy-induced anemia	[2018, Source: The International Classification of Diseases - Tenth Revision - Clinical Modification (ICD-10-CM) Diagnosis Code, ICD-10-CM: D64.81]
PMSB	Skip-gram(PMSB)	anaemia	(C0002871,C0238644)	Relatedness by inexact match (hypernym/hyponym)	Anaemia
PMSB	Skip-gram(PMSB)	anaemia	(C0002871,C0937950)	Relatedness by inexact match (background knowledge)	erythropoietin-stimulating agent (ESA)	[2018, Source: Medical Subject Headings (MeSH), MeSH: D000068256]
VetCN|PMSB	Skip-gram(PMSB)	arthritis	(C0003864,C0003864)	Itself
PMSB	CBOW(PMSB)	arthritis	(C0003864,C0003872)	Relatedness by exact/approximate match	Psoriatic arthritis (PsA)
PMSB	CBOW(PMSB)|Skip-gram(PMSB)	arthritis	(C0003864,C0003873)	Relatedness by exact/approximate match	rheumatoid arthritis
VetCN|PMSB	CBOW(PMSB)|Skip-gram(PMSB)	arthritis	(C0003864,C0022417)	Relatedness by exact/approximate match	joints
PMSB	CBOW(PMSB)	arthritis	(C0003864,C0022742)	Relatedness by exact/approximate match	knee
PMSB	CBOW(PMSB)	arthritis	(C0003864,C0025677)	Relatedness by exact/approximate match	Methotrexate
VetCN|PMSB	CBOW(PMSB)|Skip-gram(PMSB)	arthritis	(C0003864,C0029408)	Relatedness by exact/approximate match	Osteoarthritis	[Jan 2018, Source: SNOMED CT, SCTID: 396275006]
PMSB	Skip-gram(PMSB)	arthritis	(C0003864,C0240789)	Relatedness by exact/approximate match	polyarticular
PMSB	CBOW(PMSB)	arthritis	(C0003864,C0242708)	Relatedness by exact/approximate match	disease-modifying antirheumatic drug (DMARD)
PMSB	Skip-gram(PMSB)	arthritis	(C0003864,C0541875)	Relatedness by exact/approximate match	joint destruction
PMSB	CBOW(PMSB)	arthritis	(C0003864,C2064783)	Relatedness by exact/approximate match	Intra-articular corticosteroid injections
PMSB	CBOW(PMSB)|Skip-gram(PMSB)	arthritis	(C0003864,C3495559)	Relatedness by exact/approximate match	arthritis|There are cases seen in teenagers
PMSB	CBOW(PMSB)	arthritis	(C0003864,C0078960)	Relatedness by inexact match (hypernym/hyponym)	damage to the ligaments and joints	"An anterior cruciate ligament injury is the over-stretching or tearing of the anterior cruciate ligament (ACL) in the knee." [May 2018, Source: MedlinePlus, https://medlineplus.gov/ency/article/001074.htm]
PMSB	Skip-gram(PMSB)	arthritis	(C0003864,C1282952)	Relatedness by inexact match (hypernym/hyponym)	inflammatory conditions	[Jan 2018, Source: SNOMED CT, SCTID: 359643005]
PMSB	Skip-gram(PMSB)	arthritis	(C0003864,C0035435)	Relatedness by inexact match (hyponym/hypernym)	rheumatoid arthritis
PMSB	Skip-gram(PMSB)	arthritis	(C0003864,C0022408)	Relatedness by inexact match (hyponym/hypernym)	Swan neck deformity	[Jan 2018, Source: SNOMED CT, SCTID: 23060008]
PMSB	CBOW(PMSB)|Skip-gram(PMSB)	arthritis	(C0003864,C0038013)	Relatedness by inexact match (background knowledge)	human leukocyte antigen (HLA)	"Spondyloarthritis (SpA) describes the group of inflammatory diseases characterized by inflammation within axial joints and/or peripheral arthritis, enthesitis, and dactylitis. Disease development is strongly determined by genes and particularly associated with the presence of HLA-B27." [2018, Source: PubMed (Z Rheumatol.), PMID: 29767341] "Cluster: HLA class I histocompatibility antigen, B-27 al…
PMSB	Skip-gram(PMSB)	arthritis	(C0003864,C0238694)	Relatedness by inexact match (background knowledge)	present in large joints	"Approximately 6070% of the arthritis seen in IBD patients is peripheral arthritis, in which the large joints are affected, and this arthritis is typically an oligoarthritis, meaning that fewer than 5 joints are affected. The most commonly affected joints are the knees, ankles, wrists, elbows, and hips." [2012, Source: PubMed (Gastroenterol Hepatol), PMID: 22933865]
PMSB	Skip-gram(PMSB)	arthritis	(C0003864,C1257954)	Relatedness by inexact match (background knowledge)	NSAIDs	"Patients who have adverse reactions to nonselective NSAIDs have very limited analgesic and antiinflammatory therapeutic options, but several studies have shown that highly selective cyclooxygenase-2 (COX-2) inhibitors can be safely used" [2009, Source: N Engl J Med, https://www.nejm.org/doi/full/10.1056/NEJMc0907208] Note: nonsteroidal anti-inflammatory drugs (NSAIDs)
PMSB	CBOW(PMSB)	arthritis	(C0003864,C1305089)	Relatedness by inexact match (background knowledge)	Osteoarthritis|metacarpophalangeal (MCP), proximal interphalangeal (PIP), and metatarsalphalangeal (MTP) joints	"In the hand, the most common joints affected by osteoarthritis include the distal interphalangeal joint (DIP), followed by the thumb carpometacarpal joint (CMC), the proximal interphalangeal joint (PIP), and finally the metacarpophalangeal joint (MCP)." [2017, Source: Principles of Orthopedic Practice for Primary Care Providers, https://link.springer.com/chapter/10.1007/978-3-319-68661-5_14]
PMSB	CBOW(PMSB)	arthritis	(C0003864,C0442726)	Unrelated: not clinically meaningful
PMSB	Skip-gram(PMSB)	arthritis	(C0003864,C0558295)	Unrelated: not clinically meaningful
VetCN|PMSB	CBOW(PMSB)|Skip-gram(PMSB)	diabetes	(C0011849,C0011849)	Itself
PMSB	CBOW(PMSB)|Skip-gram(PMSB)	diabetes	(C0011849,C0005802)	Relatedness by exact/approximate match	blood glucose
PMSB	CBOW(PMSB)|Skip-gram(PMSB)	diabetes	(C0011849,C0011854)	Relatedness by exact/approximate match	type 1 diabetes	[Jan 2018, Source: SNOMED CT, SCTID: 46635009]
PMSB	CBOW(PMSB)|Skip-gram(PMSB)	diabetes	(C0011849,C0011860)	Relatedness by exact/approximate match	Type 2 diabetes mellitus	[Jan 2018, Source: SNOMED CT, SCTID: 44054006]
VetCN|PMSB	Skip-gram(PMSB)	diabetes	(C0011849,C0017725)	Relatedness by exact/approximate match	glucose
PMSB	CBOW(PMSB)	diabetes	(C0011849,C0017853)	Relatedness by exact/approximate match	Glycated hemoglobin
VetCN|PMSB	CBOW(PMSB)|Skip-gram(PMSB)	diabetes	(C0011849,C0241863)	Relatedness by exact/approximate match	diabetic
PMSB	CBOW(PMSB)	diabetes	(C0011849,C0271650)	Relatedness by exact/approximate match	glucose intolerance	[2018, Source: Medical Subject Headings (MeSH), MeSH: D018149]
PMSB	Skip-gram(PMSB)	diabetes	(C0011849,C0342299)	Relatedness by exact/approximate match	sub-optimal glycaemic control
PMSB	CBOW(PMSB)	diabetes	(C0011849,C0428548)	Relatedness by exact/approximate match	glucose level
PMSB	CBOW(PMSB)	diabetes	(C0011849,C2917359)	Relatedness by exact/approximate match	GLP-1 = glucagon-like peptide-1
PMSB	Skip-gram(PMSB)	diabetes	(C0011849,C2609253)	Relatedness by exact/approximate match	macrovascular (coronary heart, cerebrovascular, and peripheral vascular disease)
PMSB	Skip-gram(PMSB)	diabetes	(C0011849,C0009566)	Relatedness by inexact match (hyponym/hypernym)	macrovascular (coronary heart, cerebrovascular, and peripheral vascular disease) and microvascular (retinopathy, nephropathy, and neuropathy) complications
PMSB	Skip-gram(PMSB)	diabetes	(C0011849,C0023981)	Relatedness by inexact match (hyponym/hypernym)	UK Prospective Diabetes Study (UKPDS)
PMSB	Skip-gram(PMSB)	diabetes	(C0011849,C0342257)	Relatedness by inexact match (hyponym/hypernym)	macrovascular complications
PMSB	CBOW(PMSB)	diabetes	(C0011849,C0524620)	Relatedness by inexact match (background knowledge)	metabolic derangements	"The metabolic syndrome (MS) is a cluster of metabolic derangements that are associated with primary disturbances in adipose tissue." [2009, Source: PubMed (Nutr Clin Pract.), PMID: 19841245]
VetCN|PMSB	CBOW(PMSB)|Skip-gram(PMSB)	hypertension	(C0020538,C0020538)	Itself
PMSB	CBOW(PMSB)|Skip-gram(PMSB)	hypertension	(C0020538,C0003364)	Relatedness by exact/approximate match	antihypertensive drugs
VetCN|PMSB	CBOW(PMSB)|Skip-gram(PMSB)	hypertension	(C0020538,C0005823)	Relatedness by exact/approximate match	Blood pressure
PMSB	Skip-gram(PMSB)	hypertension	(C0020538,C0006684)	Relatedness by exact/approximate match	Calcium-channel blockers
PMSB	CBOW(PMSB)	hypertension	(C0020538,C0007226)	Relatedness by exact/approximate match	cardiovascular
PMSB	Skip-gram(PMSB)	hypertension	(C0020538,C0085580)	Relatedness by exact/approximate match	Essential hypertension
PMSB	CBOW(PMSB)	hypertension	(C0020538,C0521942)	Relatedness by exact/approximate match	Angiotensin-II receptor antagonists
PMSB	Skip-gram(PMSB)	hypertension	(C0020538,C0585941)	Relatedness by exact/approximate match	antihypertensive drugs
VetCN|PMSB	CBOW(PMSB)|Skip-gram(PMSB)	hypertension	(C0020538,C0857121)	Relatedness by exact/approximate match	hypertensive
PMSB	CBOW(PMSB)	hypertension	(C0020538,C0871470)	Relatedness by exact/approximate match	systolic BP
PMSB	CBOW(PMSB)|Skip-gram(PMSB)	hypertension	(C0020538,C2712122)	Relatedness by exact/approximate match	normotensive patients
PMSB	CBOW(PMSB)	hypertension	(C0020538,C2960841)	Relatedness by exact/approximate match	Lifestyle changes
PMSB	CBOW(PMSB)	hypertension	(C0020538,C0011849)	Relatedness by inexact match (hypernym/hyponym)	diabetes
VetCN|PMSB	Skip-gram(PMSB)	hypertension	(C0020538,C0242485)	Relatedness by inexact match (hyponym/hypernym)	blood pressure measurement
PMSB	Skip-gram(PMSB)	hypertension	(C0020538,C1301700)	Relatedness by inexact match (hyponym/hypernym)	Comorbid CAD	"Coronary artery disease (CAD) is the most common type of heart disease." [May 2018, Source: MedlinePlus, https://medlineplus.gov/coronaryarterydisease.html]
PMSB	Skip-gram(PMSB)	hypertension	(C0020538,C0178784)	Relatedness by inexact match (background knowledge)	target-organ damage	"Hypertension is a well known risk factor for cardiovascular and cerebrovascular events such as heart attacks and strokes. In addition, it is associated with earlier changes in organ systems in the body, such as left ventricular hypertrophy (LVH), proteinuria and renal failure, retinopathy and vascular dementia which are grouped under the term "target organ damage" (TOD)." [2006, Source: PubMed (…
PMSB	Skip-gram(PMSB)	hypertension	(C0020538,C1318199)	Relatedness by inexact match (background knowledge)	sodium intake	"The movement of isolated populations into more urban areas is consistently associated with age-related increases in blood pressure and a rise in the prevalence of hypertension as the dietary potassium:sodium ratio decreases in the new location." [2007, Source: N Engl J Med, https://www.nejm.org/doi/full/10.1056/NEJMra064486]
VetCN|PMSB	CBOW(PMSB)|Skip-gram(PMSB)	obesity	(C0028754,C0028754)	Itself
PMSB	Skip-gram(PMSB)	obesity	(C0028754,C0000765)	Relatedness by exact/approximate match	excess amount of body fat
VetCN|PMSB	CBOW(PMSB)	obesity	(C0028754,C0005910)	Relatedness by exact/approximate match	weight
PMSB	CBOW(PMSB)|Skip-gram(PMSB)	obesity	(C0028754,C0011860)	Relatedness by exact/approximate match	diabetes mellitus type 2	[Jan 2018, Source: SNOMED CT, SCTID: 44054006]
PMSB	CBOW(PMSB)	obesity	(C0028754,C0013470)	Relatedness by exact/approximate match	eating
PMSB	Skip-gram(PMSB)	obesity	(C0028754,C0020538)	Relatedness by exact/approximate match	hypertension
PMSB	CBOW(PMSB)	obesity	(C0028754,C0028756)	Relatedness by exact/approximate match	Extremely or morbidly obese
PMSB	CBOW(PMSB)	obesity	(C0028754,C0041667)	Relatedness by exact/approximate match	Underweight
PMSB	Skip-gram(PMSB)	obesity	(C0028754,C0311277)	Relatedness by exact/approximate match	Central or abdominal obesity
PMSB	CBOW(PMSB)|Skip-gram(PMSB)	obesity	(C0028754,C0497406)	Relatedness by exact/approximate match	overweight
PMSB	CBOW(PMSB)	obesity	(C0028754,C1262477)	Relatedness by exact/approximate match	weight loss
PMSB	CBOW(PMSB)|Skip-gram(PMSB)	obesity	(C0028754,C1305855)	Relatedness by exact/approximate match	BMI	Note: body mass index (BMI)
PMSB	CBOW(PMSB)|Skip-gram(PMSB)	obesity	(C0028754,C2362324)	Relatedness by exact/approximate match	childhood obesity
PMSB	Skip-gram(PMSB)	obesity	(C0028754,C3824967)	Relatedness by exact/approximate match	childhood obesity
PMSB	CBOW(PMSB)|Skip-gram(PMSB)	obesity	(C0028754,C2712185)	Relatedness by inexact match (hypernym/hyponym)	weight

## Sheet: signatures
heart_failure	asthma	epilepsy	glaucoma	ckd	osteoarthritis	anaemia	arthritis	diabetes	hypertension	obesity
84114007	195967001	84757009	23986001	709044004	225655006	271737000	3723001	73211009	38341003	414915002
33252009	272039006	313307000	54885007	73211009	396275006	413603009	16403005	275437005	1182007	414916001
373254001	49727002	128613002	81745001	108241001	16403005	87612001	372665008	47270006	372586001	224994002
372603003	263731006	230381009	65784005	265764009	372665008	116859006	33339001	46635009	75367002	27113001
346312000	334980009	51073002	84494001	80274001	256235009	83042003	156370009	44054006	373304005	44054006
41549009	420317006	373505007	46168003	38341003	61686008	111167001	69896004	420422005	48698004	41829006
372733002	39607008	91175000	41633001	64033007	183301007	28317006	39352004	67079006	113257007	48263008
389026000	19829001	67477004	41296002	90708001	408111007	250231008	304679005	111138002	34486009	226379006
49436004	13645005	372812003	4210003	90688005	70237008	38082009	68887009	259689004	90688005	255620007
399020009	161920001	170707004	81016008	46177005	304907005	52501007	387381009	80394007	46177005	38341003
195021004	66493003	349864001	18234004	29738008	29836001	16858004	225655006	237598005	108537001	238136002
30492008	372810006	116076009	392406005	42399005	48334007	387092000	396275006	67866001	386864001	83911000119104
372695000	56018004	387000003	5665001	11953005	52781008	33468001	255205008	39487003	59621000	248342006
40701008	281239006	29753000	42059000	422265002	24136001	35240004	439656005	412222002	96308008	248311001
56265001	58675001	370994008	231734003	274769005	38218009	3829006	271587009	48606007	372913009	258791007
42343007	170642006	445355009	281004000	34486009	96278006	373755001	239796000	9414007	308116003	257585005
394656005	370221004	230690007	73750009	235856003	39352004	30729008	410502007	267426009	72313002	238131007
22298006	108616001	303231004	193570009	14304000	304679005	44187007	396332003	237622006	271649006	262285001
60046008	372517002	303232006	128306009	445009001	239872002	415116008	226279009	365811003	709044004	161832001
19242006	406162001		247053007		19063003	258795003	108961000	709044004	2004005	89362005
230690007	61582004		108838001		609588000	414478003	373453009	116223007	233873004	60621009
95281009	5281000124103		386926002		30989003	365809007	43829003	64572001	45227007	444862003
87878005	56265001		391932009		226279009	73320003	408111007	74627003	73211009	129266000
250908004	23583003		77075001		108961000	27624003	70237008	74107003	129266000	122869004
371037005	257552002		251722000		373453009	235856003	48334007	34486009	122869004	272391002
85898001	51615001		251726002		239874001	59927004	52781008	90708001	272391002	159001001
57809008	70076002		164729009		239873007	8900005	399269003	235856003	90708001	43664005
134401001	32398004		129266000		271587009	34636005	9631008	102654008	5665001	75121008
233873004	396285007		122869004		714179009	19636003	895007	237602007	42059000
45227007	63480004		272391002		3723001	165518003	123954005		28998008
373247007	233604007		193576003		27813003	89112009	387050005		397893009
698594003	50043002		849000		272673000	127355002	359643005
11851006	62994001		75229002		90332006	385610007	361843007
414545008	89927005		78076003		387517004	385608005
414795007	84480002		128473001		8847002
441985002	82094008		363983007		239725005
444522009	405720007		75170007		370471003
			424416009		432473000
			408764000

## Sheet: q One Health
UMLS Semantic Type	Target term (n-gram) lower case	Number of UMLS CUI pairs valid for human medicine
Laboratory Procedure	heart_failure	0
Laboratory Procedure	asthma	0
Laboratory Procedure	epilepsy	0
Laboratory Procedure	glaucoma	0
Laboratory Procedure	CKD	0
Laboratory Procedure	osteoarthritis	0
Laboratory Procedure	anaemia	3
Laboratory Procedure	arthritis	0
Laboratory Procedure	diabetes	0
Laboratory Procedure	hypertension	0
Laboratory Procedure	obesity	0
Diagnostic Procedure	heart_failure	2
Diagnostic Procedure	asthma	0
Diagnostic Procedure	epilepsy	0
Diagnostic Procedure	glaucoma	1
Diagnostic Procedure	CKD	1
Diagnostic Procedure	osteoarthritis	0
Diagnostic Procedure	anaemia	0
Diagnostic Procedure	arthritis	0
Diagnostic Procedure	diabetes	0
Diagnostic Procedure	hypertension	0
Diagnostic Procedure	obesity	0
Therapeutic or Preventive Procedure	heart_failure	1
Therapeutic or Preventive Procedure	asthma	0
Therapeutic or Preventive Procedure	epilepsy	0
Therapeutic or Preventive Procedure	glaucoma	4
Therapeutic or Preventive Procedure	CKD	1
Therapeutic or Preventive Procedure	osteoarthritis	4
Therapeutic or Preventive Procedure	anaemia	1
Therapeutic or Preventive Procedure	arthritis	1
Therapeutic or Preventive Procedure	diabetes	0
Therapeutic or Preventive Procedure	hypertension	2
Therapeutic or Preventive Procedure	obesity	0
Health Care Activity	heart_failure	1
Health Care Activity	asthma	2
Health Care Activity	epilepsy	0
Health Care Activity	glaucoma	0
Health Care Activity	CKD	0
Health Care Activity	osteoarthritis	1
Health Care Activity	anaemia	0
Health Care Activity	arthritis	0
Health Care Activity	diabetes	0
Health Care Activity	hypertension	1
Health Care Activity	obesity	0
Laboratory or Test Result	heart_failure	0
Laboratory or Test Result	asthma	0
Laboratory or Test Result	epilepsy	0
Laboratory or Test Result	glaucoma	0
Laboratory or Test Result	CKD	0
Laboratory or Test Result	osteoarthritis	0
Laboratory or Test Result	anaemia	5
Laboratory or Test Result	arthritis	0
Laboratory or Test Result	diabetes	1
Laboratory or Test Result	hypertension	1
Laboratory or Test Result	obesity	0
Sign or Symptom	heart_failure	0
Sign or Symptom	asthma	4
Sign or Symptom	epilepsy	2
Sign or Symptom	glaucoma	0
Sign or Symptom	CKD	0
Sign or Symptom	osteoarthritis	2
Sign or Symptom	anaemia	0
Sign or Symptom	arthritis	2
Sign or Symptom	diabetes	0
Sign or Symptom	hypertension	0
Sign or Symptom	obesity	2
Finding	heart_failure	5
Finding	asthma	4
Finding	epilepsy	3
Finding	glaucoma	3
Finding	CKD	3
Finding	osteoarthritis	1
Finding	anaemia	5
Finding	arthritis	1
Finding	diabetes	2
Finding	hypertension	2
Finding	obesity	5
Pharmacologic Substance	heart_failure	6
Pharmacologic Substance	asthma	4
Pharmacologic Substance	epilepsy	4
Pharmacologic Substance	glaucoma	2
Pharmacologic Substance	CKD	1
Pharmacologic Substance	osteoarthritis	4
Pharmacologic Substance	anaemia	6
Pharmacologic Substance	arthritis	5
Pharmacologic Substance	diabetes	3
Pharmacologic Substance	hypertension	4
Pharmacologic Substance	obesity	0
Amino Acid, Peptide, or Protein	heart_failure	0
Amino Acid, Peptide, or Protein	asthma	0
Amino Acid, Peptide, or Protein	epilepsy	0
Amino Acid, Peptide, or Protein	glaucoma	0
Amino Acid, Peptide, or Protein	CKD	0
Amino Acid, Peptide, or Protein	osteoarthritis	0
Amino Acid, Peptide, or Protein	anaemia	4
Amino Acid, Peptide, or Protein	arthritis	0
Amino Acid, Peptide, or Protein	diabetes	2
Amino Acid, Peptide, or Protein	hypertension	0
Amino Acid, Peptide, or Protein	obesity	0
Antibiotic	heart_failure	0
Antibiotic	asthma	0
Antibiotic	epilepsy	0
Antibiotic	glaucoma	0
Antibiotic	CKD	0
Antibiotic	osteoarthritis	0
Antibiotic	anaemia	0
Antibiotic	arthritis	0
Antibiotic	diabetes	0
Antibiotic	hypertension	0
Antibiotic	obesity	0
Biologically Active Substance	heart_failure	0
Biologically Active Substance	asthma	1
Biologically Active Substance	epilepsy	0
Biologically Active Substance	glaucoma	0
Biologically Active Substance	CKD	0
Biologically Active Substance	osteoarthritis	1
Biologically Active Substance	anaemia	3
Biologically Active Substance	arthritis	0
Biologically Active Substance	diabetes	2
Biologically Active Substance	hypertension	0
Biologically Active Substance	obesity	0
Biomedical or Dental Material	heart_failure	0
Biomedical or Dental Material	asthma	0
Biomedical or Dental Material	epilepsy	0
Biomedical or Dental Material	glaucoma	0
Biomedical or Dental Material	CKD	0
Biomedical or Dental Material	osteoarthritis	0
Biomedical or Dental Material	anaemia	0
Biomedical or Dental Material	arthritis	0
Biomedical or Dental Material	diabetes	0
Biomedical or Dental Material	hypertension	0
Biomedical or Dental Material	obesity	0
Chemical	heart_failure	0
Chemical	asthma	0
Chemical	epilepsy	0
Chemical	glaucoma	0
Chemical	CKD	0
Chemical	osteoarthritis	0
Chemical	anaemia	0
Chemical	arthritis	0
Chemical	diabetes	0
Chemical	hypertension	0
Chemical	obesity	0
Chemical Viewed Functionally	heart_failure	0
Chemical Viewed Functionally	asthma	0
Chemical Viewed Functionally	epilepsy	0
Chemical Viewed Functionally	glaucoma	0
Chemical Viewed Functionally	CKD	0
Chemical Viewed Functionally	osteoarthritis	0
Chemical Viewed Functionally	anaemia	0
Chemical Viewed Functionally	arthritis	0
Chemical Viewed Functionally	diabetes	0
Chemical Viewed Functionally	hypertension	0
Chemical Viewed Functionally	obesity	0
Chemical Viewed Structurally	heart_failure	0
Chemical Viewed Structurally	asthma	0
Chemical Viewed Structurally	epilepsy	0
Chemical Viewed Structurally	glaucoma	0
Chemical Viewed Structurally	CKD	0
Chemical Viewed Structurally	osteoarthritis	0
Chemical Viewed Structurally	anaemia	0
Chemical Viewed Structurally	arthritis	0
Chemical Viewed Structurally	diabetes	0
Chemical Viewed Structurally	hypertension	0
Chemical Viewed Structurally	obesity	0
Clinical Drug	heart_failure	0
Clinical Drug	asthma	0
Clinical Drug	epilepsy	1
Clinical Drug	glaucoma	0
Clinical Drug	CKD	0
Clinical Drug	osteoarthritis	0
Clinical Drug	anaemia	0
Clinical Drug	arthritis	0
Clinical Drug	diabetes	0
Clinical Drug	hypertension	0
Clinical Drug	obesity	0
Element, Ion, or Isotope	heart_failure	0
Element, Ion, or Isotope	asthma	0
Element, Ion, or Isotope	epilepsy	0
Element, Ion, or Isotope	glaucoma	0
Element, Ion, or Isotope	CKD	0
Element, Ion, or Isotope	osteoarthritis	0
Element, Ion, or Isotope	anaemia	1
Element, Ion, or Isotope	arthritis	0
Element, Ion, or Isotope	diabetes	0
Element, Ion, or Isotope	hypertension	0
Element, Ion, or Isotope	obesity	0
Enzyme	heart_failure	0
Enzyme	asthma	0
Enzyme	epilepsy	0
Enzyme	glaucoma	0
Enzyme	CKD	0
Enzyme	osteoarthritis	0
Enzyme	anaemia	0
Enzyme	arthritis	0
Enzyme	diabetes	0
Enzyme	hypertension	0
Enzyme	obesity	0
Hazardous or Poisonous Substance	heart_failure	0
Hazardous or Poisonous Substance	asthma	0
Hazardous or Poisonous Substance	epilepsy	0
Hazardous or Poisonous Substance	glaucoma	0
Hazardous or Poisonous Substance	CKD	0
Hazardous or Poisonous Substance	osteoarthritis	0
Hazardous or Poisonous Substance	anaemia	0
Hazardous or Poisonous Substance	arthritis	0
Hazardous or Poisonous Substance	diabetes	0
Hazardous or Poisonous Substance	hypertension	0
Hazardous or Poisonous Substance	obesity	0
Hormone	heart_failure	0
Hormone	asthma	0
Hormone	epilepsy	0
Hormone	glaucoma	0
Hormone	CKD	0
Hormone	osteoarthritis	0
Hormone	anaemia	1
Hormone	arthritis	0
Hormone	diabetes	1
Hormone	hypertension	0
Hormone	obesity	0
Immunologic Factor	heart_failure	0
Immunologic Factor	asthma	0
Immunologic Factor	epilepsy	0
Immunologic Factor	glaucoma	0
Immunologic Factor	CKD	0
Immunologic Factor	osteoarthritis	0
Immunologic Factor	anaemia	0
Immunologic Factor	arthritis	0
Immunologic Factor	diabetes	0
Immunologic Factor	hypertension	0
Immunologic Factor	obesity	0
Indicator, Reagent, or Diagnostic Aid	heart_failure	0
Indicator, Reagent, or Diagnostic Aid	asthma	0
Indicator, Reagent, or Diagnostic Aid	epilepsy	0
Indicator, Reagent, or Diagnostic Aid	glaucoma	0
Indicator, Reagent, or Diagnostic Aid	CKD	0
Indicator, Reagent, or Diagnostic Aid	osteoarthritis	0
Indicator, Reagent, or Diagnostic Aid	anaemia	0
Indicator, Reagent, or Diagnostic Aid	arthritis	0
Indicator, Reagent, or Diagnostic Aid	diabetes	0
Indicator, Reagent, or Diagnostic Aid	hypertension	0
Indicator, Reagent, or Diagnostic Aid	obesity	0
Inorganic Chemical	heart_failure	0
Inorganic Chemical	asthma	0
Inorganic Chemical	epilepsy	0
Inorganic Chemical	glaucoma	0
Inorganic Chemical	CKD	0
Inorganic Chemical	osteoarthritis	0
Inorganic Chemical	anaemia	0
Inorganic Chemical	arthritis	0
Inorganic Chemical	diabetes	0
Inorganic Chemical	hypertension	0
Inorganic Chemical	obesity	0
Nucleic Acid, Nucleoside, or Nucleotide	heart_failure	0
Nucleic Acid, Nucleoside, or Nucleotide	asthma	0
Nucleic Acid, Nucleoside, or Nucleotide	epilepsy	0
Nucleic Acid, Nucleoside, or Nucleotide	glaucoma	0
Nucleic Acid, Nucleoside, or Nucleotide	CKD	0
Nucleic Acid, Nucleoside, or Nucleotide	osteoarthritis	0
Nucleic Acid, Nucleoside, or Nucleotide	anaemia	0
Nucleic Acid, Nucleoside, or Nucleotide	arthritis	0
Nucleic Acid, Nucleoside, or Nucleotide	diabetes	0
Nucleic Acid, Nucleoside, or Nucleotide	hypertension	0
Nucleic Acid, Nucleoside, or Nucleotide	obesity	0
Organic Chemical	heart_failure	1
Organic Chemical	asthma	2
Organic Chemical	epilepsy	3
Organic Chemical	glaucoma	2
Organic Chemical	CKD	0
Organic Chemical	osteoarthritis	3
Organic Chemical	anaemia	1
Organic Chemical	arthritis	3
Organic Chemical	diabetes	3
Organic Chemical	hypertension	1
Organic Chemical	obesity	0
Receptor	heart_failure	0
Receptor	asthma	0
Receptor	epilepsy	0
Receptor	glaucoma	0
Receptor	CKD	0
Receptor	osteoarthritis	0
Receptor	anaemia	0
Receptor	arthritis	0
Receptor	diabetes	0
Receptor	hypertension	0
Receptor	obesity	0
Vitamin	heart_failure	0
Vitamin	asthma	0
Vitamin	epilepsy	0
Vitamin	glaucoma	0
Vitamin	CKD	0
Vitamin	osteoarthritis	0
Vitamin	anaemia	0
Vitamin	arthritis	0
Vitamin	diabetes	0
Vitamin	hypertension	0
Vitamin	obesity	0
